# Supplementary material for: Primate ventral striatum maintains neural representations of the value of previously rewarded objects for habitual seeking
Source: Nat Commun. 2021 Apr 8;12:2100. doi: 10.1038/s41467-021-22335-5 (PMC8032767; doi:10.1038/s41467-021-22335-5)
Supplement: Supplementary file 3 — Source Data [file 41467_2021_22335_MOESM3_ESM.xlsx]

## Sheet: Figure 1d
Figure 1d
	Good Objects	Day 1								Day 2								Day 3								Day 4								Day 5
	Subjects	0.5	0.75	0.625	0.6875	0.875	0.875	0.875	0.8125	0.875	0.75	0.875	0.9375	0.9375	0.875	0.875	0.875	0.875	1	1	1	1	0.8125	1	0.9375	0.875	1	1	1	0.9375	1	1	1	0.9375	0.9375	1	1	1	1	1	1
		0.5	0.625	0.9375	0.875	0.8125	0.9375	0.875	0.9375	0.75	0.9375	1	1	0.9375	1	1	1	0.9375	1	1	1	1	1	1	1	1	1	1	1	1	1	1	1	0.9375	0.9375	0.9375	1	0.9375	1	1	1
		0.5625	0.5625	0.4375	0.6875	0.625	0.625	0.9375	0.875	0.5	0.75	0.6875	0.875	0.875	0.8125	0.8125	0.9375	0.6875	0.9375	1	0.9375	1	0.875	0.9375	0.9375	0.9375	1	0.9375	1	1	1	1	1	0.875	0.9375	0.9375	0.9375	0.8125	1	0.9375	1
		0.4375	0.4375	0.5	0.375	0.4375	0.5625	0.5625	0.5625	0.6875	0.875	0.5625	0.5625	0.625	0.6875	0.6875	0.75	0.75	0.625	0.75	0.5	0.8125	0.75	0.5625	0.75	0.75	0.625	0.5	0.8125	0.6875	0.875	0.6875	0.6875	0.6875	0.5	0.5	0.75	0.8125	0.8125	0.875	0.8125
		0.625	0.25	0.25	0.4375	0.8125	0.5625	0.6875	0.5625	0.75	0.8125	0.6875	0.75	0.625	0.8125	0.8125	0.6875	0.625	0.75	0.625	0.8125	0.8125	0.75	0.6875	0.875	0.8125	0.75	0.9375	0.75	0.9375	1	0.9375	0.875	0.8125	0.9375	0.75	0.8125	0.875	0.75	0.8125	0.8125
		0.375	0.6875	0.4375	0.5	0.625	0.6875	0.625	0.4375	0.375	0.625	0.6875	0.625	0.8125	0.875	0.8125	0.8125	0.8125	0.6875	0.6875	0.4375	0.5625	0.75	0.875	0.625	0.875	0.875	0.8125	0.8125	0.6875	0.8125	0.875	0.875	0.75	0.75	1	0.8125	0.875	0.875	0.75	0.75
		0.5	0.5	0.6875	0.5	0.5625	0.5625	0.5	0.625	0.5625	0.75	0.5625	0.5	0.625	0.625	0.4375	0.6875	0.8125	0.6875	0.6875	0.75	0.6875	0.625	0.75	0.625	0.625	0.625	0.75	0.8125	0.6875	0.8125	0.9375	1	0.8125	0.6875	0.6875	0.9375	0.9375	0.6875	0.8125	0.875
		0.4375	0.5625	0.5	0.6875	0.375	0.6875	0.375	0.625	0.5625	0.4375	0.625	0.5625	0.75	0.875	0.6875	0.75	0.8125	0.875	0.9375	0.875	1	0.9375	0.875	0.9375	0.9375	1	1	1	1	1	1	1	1	0.9375	1	1	1	1	1	1
		0.5	0.3125	0.75	0.5	0.6875	0.625	0.625	0.8125	0.75	0.5625	0.75	0.6875	0.5	0.75	0.75	0.75	0.8125	0.875	0.8125	0.8125	0.9375	0.9375	0.9375	0.9375	0.6875	0.6875	0.9375	0.9375	1	0.9375	0.8125	1	0.875	1	1	1	0.875	1	0.8125	0.9375
		0.3125	0.5	0.625	0.5	0.8125	0.5	0.4375	0.5	0.625	0.8125	0.4375	0.625	0.6875	0.8125	0.9375	0.875	0.9375	0.875	0.875	0.875	0.8125	0.875	1	0.8125	0.75	0.9375	0.9375	0.9375	0.9375	0.9375	0.9375	0.9375	1	0.875	0.9375	0.75	0.875	0.9375	0.9375	0.9375
		0.5625	0.25	0.4375	0.8125	0.375	0.75	0.8125	0.625	0.625	0.5625	0.4375	0.5	0.5	0.625	0.5625	0.5	0.75	0.5625	0.5625	0.6875	0.6875	0.375	0.6875	0.4375	0.5	0.375	0.4375	0.4375	0.5625	0.5	0.4375	0.8125	0.5625	0.75	0.5625	0.8125	0.625	0.75	0.6875	0.5625
		0.6875	0.75	0.75	0.8125	0.875	0.9375	1	0.9375	0.9375	1	1	0.9375	1	1	1	1	1	0.9375	0.9375	1	1	0.9375	1	1	1	1	1	0.9375	0.9375	1	1	1	0.9375	1	1	1	1	1	1	0.9375
		0.3125	0.625	0.4375	0.5	0.5	0.5	0.3125	0.5	0.6875	0.625	0.8125	0.75	0.375	0.625	0.5	0.5625	0.6875	0.625	0.6875	0.4375	0.5	0.5	0.625	0.625	0.5625	0.625	0.6875	0.625	0.8125	0.8125	0.875	0.8125	0.75	0.875	0.9375	0.625	0.8125	0.875	0.75	0.8125
		0.75	0.625	0.625	0.5	0.375	0.6875	0.625	0.6875	0.75	0.5	0.625	0.75	0.625	0.9375	0.75	0.6875	0.9375	0.75	0.625	0.9375	0.9375	0.875	0.8125	1	0.6875	0.8125	0.9375	0.9375	0.75	0.6875	0.9375	0.9375	0.8125	0.9375	0.9375	0.9375	0.75	0.9375	0.875	0.875
		0.4375	0.375	0.4375	0.5	0.5	0.5	0.8125	0.625	0.75	0.75	0.5	0.4375	0.75	0.5625	0.75	0.625	0.5625	0.8125	0.5	0.625	0.75	0.75	0.75	0.5625	0.6875	0.4375	0.75	0.625	0.75	0.75	0.75	0.4375	0.6875	0.8125	0.5625	0.875	0.875	0.875	1	0.75
		0.6875	0.5	0.625	0.4375	0.4375	0.5625	0.5625	0.5625	0.375	0.625	0.625	0.5625	0.6875	0.8125	0.8125	0.75	0.875	0.8125	0.8125	0.75	0.75	0.875	0.8125	0.9375	0.875	0.75	0.875	1	0.8125	0.8125	0.875	0.875	0.6875	0.875	1	1	1	0.8125	1	0.9375
		0.25	0.4375	0.6875	0.75	0.625	0.75	0.9375	0.9375	0.875	0.8125	1	1	1	1	0.9375	0.9375	0.9375	1	1	0.9375	1	0.9375	1	1	0.9375	0.9375	0.9375	1	1	1	0.875	1	1	1	1	1	1	1	1	1
		0.5	0.625	0.6875	0.625	0.6875	0.75	0.625	0.875	0.8125	0.9375	0.9375	0.875	0.9375	1	0.9375	1	0.875	0.9375	0.9375	0.9375	0.9375	1	0.9375	0.9375	0.875	0.8125	0.8125	0.9375	0.9375	1	0.875	0.9375	0.9375	0.9375	1	0.9375	1	1	1	1
		0.4375	0.4375	0.625	0.75	0.5	0.625	0.75	0.625	0.625	0.625	0.625	0.6875	0.75	0.875	0.8125	0.75	0.875	0.875	0.875	1	0.9375	0.8125	0.9375	0.875	0.875	0.8125	0.9375	0.8125	0.9375	0.875	0.9375	0.875	0.875	0.875	0.9375	0.9375	0.8125	0.9375	0.9375	1
		0.375	0.5625	0.625	0.5	0.625	0.6875	0.8125	0.625	0.6875	1	0.875	0.8125	0.875	1	0.8125	0.9375	0.6875	0.875	0.875	0.875	0.875	1	1	0.9375	0.8125	0.9375	0.8125	0.75	0.875	0.9375	0.75	0.9375	0.875	0.9375	0.9375	1	0.875	0.9375	0.9375	1
		0.6875	0.6875	0.5	0.8125	0.6875	0.75	0.875	0.875	0.8125	0.875	0.8125	0.875	0.9375	1	0.9375	1	1	1	1	0.875	1	1	1	0.9375	1	0.9375	1	1	0.9375	0.875	1	1	0.9375	0.875	1	0.9375	0.875	0.9375	0.875	1
		0.3125	0.5	0.375	0.3125	0.625	0.625	0.4375	0.3125	0.6875	0.75	0.5625	0.875	0.9375	0.875	0.75	0.8125	0.75	0.875	0.875	0.8125	0.875	0.9375	0.9375	0.875	0.875	0.875	0.9375	0.875	0.875	1	0.9375	0.875	0.8125	1	0.8125	0.9375	0.9375	0.8125	0.8125	0.9375
		0.25	0.75	0.75	0.5625	0.5	0.6875	0.6875	0.5625	0.6875	0.8125	0.75	0.75	0.875	0.75	0.6875	0.875	0.625	0.875	0.8125	0.9375	0.875	0.8125	0.8125	0.9375	0.875	0.875	0.8125	1	0.875	1	1	0.875	1	1	0.9375	1	1	0.9375	1	1
		0.4375	0.6875	0.5625	0.4375	0.6875	0.625	0.8125	0.75	0.8125	0.8125	0.8125	0.875	1	0.875	0.8125	0.75	0.9375	1	1	1	1	1	0.9375	1	0.9375	0.9375	1	1	1	1	0.9375	1	1	1	1	1	1	1	1	1
		0.6875	0.5	0.5625	0.6875	0.8125	0.625	0.9375	0.8125	0.8125	0.9375	0.875	0.9375	0.9375	1	1	0.9375	0.9375	0.9375	0.9375	1	1	1	0.8125	0.875	0.9375	0.9375	0.875	1	0.9375	0.9375	0.9375	1	0.875	0.9375	1	1	1	1	0.9375	1
		0.4375	0.6875	0.5	0.4375	0.625	0.375	0.4375	0.75	0.5	0.5625	0.5	0.625	0.625	0.875	0.4375	0.5	0.3125	0.5625	0.5625	0.5625	0.8125	0.6875	0.6875	0.625	0.625	0.625	0.5625	0.8125	0.5625	0.6875	0.875	0.4375	0.75	0.6875	0.5	0.5	0.5625	0.5625	0.5625	0.625
	Neutral Objects	Day 1								Day 2								Day 3								Day 4								Day 5
	Subjects	0.5625	0.3125	0.3125	0.375	0.375	0.5	0.25	0.5	0.625	0.3125	0.4375	0.5625	0.4375	0.625	0.25	0.5	0.4375	0.5625	0.5625	0.625	0.25	0.4375	0.375	0.3125	0.4375	0.375	0.5625	0.625	0.3125	0.5	0.3125	0.625	0.25	0.1875	0.25	0.5625	0.5	0.6875	0.5	0.6875
		0.5625	0.375	0.25	0.4375	0.4375	0.5625	0.375	0.4375	0.375	0.5	0.4375	0.5	0.375	0.5	0.3125	0.375	0.4375	0.3125	0.625	0.6875	0.4375	0.25	0.5	0.3125	0.25	0.6875	0.625	0.4375	0.5	0.3125	0.4375	0.375	0.625	0.75	0.4375	0.5625	0.25	0.4375	0.5	0.3125
		0.375	0.5	0.625	0.6875	0.625	0.5	0.4375	0.4375	0.5	0.5625	0.1875	0.5	0.6875	0.4375	0.5	0.1875	0.5	0.3125	0.5	0.375	0.3125	0.4375	0.5	0.25	0.3125	0.5	0.625	0.625	0.4375	0.5	0.3125	0.1875	0.625	0.375	0.25	0.75	0.5	0.4375	0.5	0.5
		0.5	0.5625	0.625	0.625	0.4375	0.4375	0.3125	0.5625	0.5625	0.1875	0.6875	0.375	0.375	0.375	0.1875	0.5	0.3125	0.4375	0.4375	0.5625	0.125	0.3125	0.4375	0.4375	0.4375	0.4375	0.375	0.375	0.375	0.125	0.25	0.5	0.5	0.25	0.375	0.3125	0.5	0.25	0.5625	0.4375
		0.1875	0.6875	0.625	0.375	0.75	0.5625	0.625	0.625	0.5	0.4375	0.5625	0.625	0.6875	0.625	0.625	0.4375	0.5625	0.4375	0.625	0.5	0.3125	0.6875	0.5625	0.5	0.5625	0.3125	0.625	0.4375	0.25	0.25	0.625	0.3125	0.125	0.1875	0.25	0.6875	0.375	0.625	0.5	0.1875
		0.5	0.375	0.5	0.625	0.5625	0.375	0.4375	0.5625	0.4375	0.4375	0.375	0.4375	0.1875	0.3125	0.25	0.5625	0.3125	0.75	0.4375	0.125	0.625	0.5	0.5	0.375	0.25	0.1875	0.1875	0.375	0.25	0.4375	0.4375	0.25	0.3125	0.4375	0.1875	0.4375	0.125	0.4375	0.25	0.375
		0.6875	0.5	0.5	0.4375	0.3125	0.4375	0.375	0.5	0.3125	0.5625	0.25	0.6875	0.4375	0.375	0.625	0.4375	0.375	0.5	0.5	0.5	0.5	0.5	0.5	0.1875	0.4375	0.5	0.3125	0.5	0.3125	0.1875	0.4375	0.1875	0.3125	0.4375	0.5625	0.1875	0.1875	0.4375	0.4375	0.375
		0.3125	0.625	0.6875	0.375	0.375	0.5625	0.375	0.5625	0.4375	0.6875	0.5	0.5625	0.5	0.25	0.3125	0.3125	0.4375	0.1875	0.25	0.5	0.125	0.5	0.375	0.3125	0.4375	0.4375	0.25	0.5	0.5	0.375	0.4375	0.5	0.5625	0.4375	0.3125	0.4375	0.5625	0.5625	0.5625	0.25
		0.625	0.625	0.8125	0.625	0.625	0.4375	0.6875	0.375	0.5625	0.4375	0.5625	0.6875	0.5625	0.4375	0.4375	0.375	0.25	0.625	0.3125	0.3125	0.4375	0.375	0.4375	0.3125	0.5	0.5	0.375	0.375	0.4375	0.3125	0.3125	0.3125	0.5	0.4375	0.375	0.3125	0.25	0.3125	0.625	0.5625
		0.3125	0.5	0.3125	0.5	0.5	0.75	0.4375	0.4375	0.5	0.375	0.5	0.4375	0.5625	0.4375	0.4375	0.3125	0.3125	0.625	0.625	0.3125	0.5	0.375	0.5625	0.5625	0.3125	0.25	0.4375	0.4375	0.5	0.5625	0.625	0.6875	0.5	0.4375	0.625	0.625	0.375	0.5	0.6875	0.1875
		0.4375	0.625	0.5625	0.375	0.5625	0.5	0.5	0.375	0.375	0.5	0.4375	0.5625	0.3125	0.5625	0.5625	0.5625	0.3125	0.375	0.3125	0.3125	0.5	0.375	0.5	0.1875	0.5625	0.5	0.375	0.4375	0.8125	0.5	0.5	0.3125	0.5	0.375	0.5	0.375	0.375	0.4375	0.375	0.5
		0.5625	0.5	0.5	0.5625	0.5625	0.375	0.375	0.4375	0.3125	0.375	0.25	0.4375	0.5	0.5625	0.4375	0.6875	0.4375	0.5625	0.5625	0.375	0.5	0.4375	0.5	0.5625	0.1875	0.5	0.5625	0.4375	0.3125	0.5625	0.5	0.375	0.5	0.625	0.3125	0.4375	0.375	0.3125	0.375	0.6875
		0.5	0.5	0.6875	0.5	0.625	0.4375	0.5625	0.375	0.5625	0.5625	0.5625	0.4375	0.625	0.375	0.5	0.4375	0.375	0.375	0.5	0.625	0.625	0.625	0.4375	0.75	0.75	0.375	0.375	0.5	0.75	0.5625	0.5	0.25	0.4375	0.5	0.375	0.625	0.6875	0.5625	0.4375	0.625
		0.3125	0.4375	0.25	0.5	0.5625	0.5	0.4375	0.3125	0.3125	0.25	0.5625	0.4375	0.375	0.4375	0.4375	0.0625	0.3125	0.375	0.25	0.25	0.4375	0.4375	0.25	0.375	0.4375	0.375	0.375	0.1875	0.3125	0.3125	0.25	0.25	0.25	0.25	0.1875	0.375	0.1875	0.5	0.3125	0.4375
		0.1875	0.5625	0.4375	0.6875	0.75	0.5625	0.4375	0.3125	0.375	0.25	0.375	0.375	0.75	0.4375	0.4375	0.375	0.3125	0.4375	0.5	0.1875	0.4375	0.5	0.375	0.3125	0.375	0.375	0.4375	0.625	0.375	0.3125	0.4375	0.625	0.3125	0.1875	0.5625	0.1875	0.4375	0.375	0.375	0.25
		0.3125	0.5625	0.4375	0.5625	0.5625	0.5625	0.5	0.5	0.5625	0.6875	0.5625	0.5625	0.5625	0.4375	0.4375	0.3125	0.25	0.625	0.3125	0.4375	0.5	0.375	0.6875	0.3125	0.25	0.5	0.5625	0.25	0.375	0.5	0.5625	0.625	0.125	0.375	0.5625	0.375	0.4375	0.4375	0.5	0.4375
		0.5625	0.5625	0.375	0.3125	0.375	0.375	0.625	0.25	0.375	0.3125	0.3125	0.375	0.1875	0.4375	0.4375	0.5	0.375	0.5	0.3125	0.5625	0.375	0.5625	0.375	0.4375	0.5	0.375	0.25	0.625	0.1875	0.5	0.6875	0.4375	0.125	0.5625	0.4375	0.5625	0.3125	0.5	0.6875	0.3125
		0.6875	0.5625	0.5	0.5625	0.4375	0.625	0.5	0.1875	0.3125	0.5625	0.375	0.4375	0.5	0.3125	0.125	0.1875	0.5	0.25	0.25	0.25	0.25	0.25	0.25	0.3125	0.4375	0.3125	0.375	0.25	0.375	0.5	0.3125	0.5625	0.375	0.5	0.625	0.625	0.3125	0.375	0.3125	0.125
		0.5	0.625	0.4375	0.375	0.375	0.375	0.5	0.5	0.4375	0.5625	0.3125	0.375	0.5625	0.1875	0.25	0.3125	0.3125	0.125	0.25	0.1875	0.3125	0.3125	0.1875	0.25	0.375	0.375	0.3125	0.3125	0.375	0.25	0.375	0.25	0.3125	0.5625	0.625	0.1875	0.5625	0.25	0.25	0.125
		0.5	0.3125	0.375	0.3125	0.3125	0.375	0.5625	0.25	0.5	0.3125	0.25	0.4375	0.125	0.25	0.25	0.3125	0.375	0.375	0.3125	0.4375	0.4375	0.375	0.3125	0.3125	0.3125	0.25	0.25	0.1875	0.3125	0.4375	0.5	0.3125	0.25	0.5	0.25	0.4375	0.3125	0.4375	0.375	0.3125
		0.3125	0.25	0.5	0.5	0.3125	0.5	0.125	0.375	0.125	0.375	0.25	0.375	0.1875	0.4375	0.1875	0.25	0.125	0.375	0.375	0.4375	0.25	0.25	0.4375	0.3125	0.3125	0.25	0.4375	0.1875	0.25	0.375	0.3125	0.375	0.25	0.25	0.1875	0.5	0.3125	0.3125	0.1875	0.5
		0.5	0.5625	0.375	0.5625	0.5	0.4375	0.5	0.75	0.1875	0.25	0.0625	0.25	0.375	0.4375	0.4375	0.25	0.3125	0.375	0.25	0.125	0.25	0.25	0.1875	0.1875	0.3125	0.3125	0.1875	0.4375	0.1875	0.3125	0.4375	0.1875	0.125	0.125	0.1875	0.25	0.4375	0.3125	0.1875	0.3125
		0.75	0.4375	0.3125	0.375	0.5	0.4375	0.375	0.375	0.375	0.375	0.3125	0.5	0.25	0.4375	0.25	0.375	0.4375	0.375	0.25	0.25	0.3125	0.375	0.4375	0.3125	0.4375	0.5625	0.625	0.3125	0.1875	0.125	0.1875	0.4375	0.3125	0.3125	0.25	0.25	0.5	0.5	0.375	0.5
		0.5625	0.4375	0.5625	0.5	0.4375	0.5	0.25	0.375	0.5	0.3125	0.3125	0.4375	0.25	0.1875	0.4375	0.5	0.5625	0.1875	0.5	0.375	0.375	0.125	0.1875	0.1875	0.4375	0.25	0.3125	0.5625	0.3125	0.375	0.25	0.375	0.5	0.4375	0.125	0.375	0.1875	0.5625	0.5	0.4375
		0.1875	0.4375	0.25	0.5625	0.25	0.375	0.3125	0.3125	0.5	0.3125	0.25	0.3125	0.5	0.1875	0.125	0.375	0.3125	0.1875	0.3125	0.3125	0.4375	0.5	0.375	0.25	0.4375	0.25	0.375	0.3125	0.625	0.4375	0.5	0.3125	0.5	0.25	0.4375	0.3125	0.5625	0.4375	0.5625	0.4375
		0.4375	0.5625	0.4375	0.5625	0.5625	0.375	0.4375	0.4375	0.4375	0.625	0.3125	0.4375	0.3125	0.4375	0.5625	0.1875	0.6875	0.5	0.375	0.3125	0.375	0.1875	0.5625	0.5625	0.625	0.4375	0.3125	0.5	0.3125	0.5	0.4375	0.375	0.5	0.3125	0.4375	0.375	0.5	0.4375	0.375	0.375
	Bad Objects	Day 1								Day 2								Day 3								Day 4								Day 5
	Subjects	0.4375	0.5	0.375	0.375	0.5	0.3125	0.0625	0.25	0.25	0.0625	0.125	0.1875	0.25	0.125	0.1875	0.0625	0.25	0	0.125	0.125	0	0.125	0.0625	0.125	0.1875	0	0	0.0625	0.0625	0	0.125	0	0.1875	0.125	0.125	0	0	0	0	0.0625
		0.5	0.375	0.125	0.25	0.1875	0.3125	0.0625	0.25	0.3125	0.125	0.125	0.0625	0.1875	0.125	0	0.0625	0.125	0.0625	0	0.0625	0.125	0	0.0625	0.0625	0.0625	0	0	0	0.125	0.125	0.0625	0	0.0625	0.0625	0.0625	0	0	0.0625	0	0.125
		0.5	0.5625	0.25	0.4375	0.25	0.1875	0.1875	0.125	0.5	0.375	0.4375	0.125	0.0625	0.3125	0.1875	0.1875	0.25	0.1875	0.0625	0.0625	0.25	0.125	0.25	0.3125	0.1875	0.0625	0.0625	0	0.0625	0.125	0	0.125	0.125	0.0625	0	0.1875	0.125	0.0625	0	0.0625
		0.5	0.3125	0.5625	0.5625	0.5	0.5625	0.5	0.5625	0.5625	0.25	0.5	0.3125	0.5	0.25	0.375	0.5625	0.5625	0.4375	0.4375	0.5	0.375	0.5625	0.1875	0.375	0.3125	0.375	0.5625	0.4375	0.4375	0.375	0.5	0.5	0.5	0.3125	0.625	0.375	0.375	0.3125	0.3125	0.25
		0.75	0.5625	0.375	0.5	0.1875	0.375	0.3125	0.3125	0.25	0.1875	0.125	0.3125	0.0625	0.0625	0.3125	0.25	0.1875	0.25	0.3125	0.3125	0.25	0.25	0.125	0.1875	0.1875	0.25	0.1875	0.125	0.3125	0.25	0.0625	0.25	0.5	0.375	0.25	0.375	0.3125	0.125	0.25	0.3125
		0.5625	0.4375	0.4375	0.5625	0.375	0.6875	0.375	0.25	0.5625	0.5625	0.5	0.5	0.375	0.5	0.3125	0.0625	0.3125	0.3125	0.4375	0.3125	0.5	0.3125	0.25	0.5	0.5	0.3125	0.4375	0.5	0.3125	0.4375	0.125	0.375	0.4375	0.1875	0.375	0.3125	0.375	0.375	0.5	0.3125
		0.375	0.4375	0.5625	0.3125	0.5625	0.4375	0.5625	0.5625	0.5625	0.375	0.5	0.625	0.25	0.375	0.3125	0.5625	0.25	0.125	0.4375	0.375	0.4375	0.375	0.3125	0.5	0.375	0.1875	0.4375	0.25	0.4375	0.4375	0.3125	0.4375	0.375	0.25	0.4375	0.3125	0.25	0.375	0.375	0.25
		0.5625	0.375	0.3125	0.5625	0.6875	0.3125	0.5	0.5625	0.375	0.5625	0.25	0.4375	0.3125	0.375	0.5625	0.3125	0.3125	0.375	0.25	0.1875	0.25	0.25	0.1875	0.25	0.1875	0.0625	0.0625	0.125	0.0625	0.0625	0.0625	0	0.0625	0	0.0625	0	0	0.0625	0	0.1875
		0.4375	0.4375	0.1875	0.25	0.5625	0.1875	0.125	0.1875	0.3125	0.1875	0.3125	0.5	0.125	0.4375	0.125	0.4375	0.3125	0.3125	0.3125	0.0625	0.3125	0.0625	0.3125	0.1875	0.375	0.1875	0.25	0.3125	0.0625	0.1875	0.375	0.125	0.0625	0.125	0.0625	0.125	0.3125	0.25	0.125	0.0625
		0.75	0.5625	0.5	0.5	0.25	0.5	0.375	0.625	0.5	0.25	0.5	0.3125	0.1875	0.5	0.1875	0.1875	0.25	0.125	0.125	0.0625	0.125	0.0625	0.25	0.0625	0.25	0.125	0.125	0.25	0.0625	0.0625	0	0	0	0.125	0.125	0	0.25	0.125	0.0625	0.125
		0.4375	0.6875	0.375	0.4375	0.375	0.4375	0.1875	0.5	0.4375	0.75	0.5625	0.4375	0.4375	0.3125	0.375	0.5	0.375	0.6875	0.375	0.625	0.5625	0.4375	0.5625	0.75	0.5	0.5625	0.5	0.5	0.6875	0.4375	0.4375	0.3125	0.375	0.375	0.25	0.5	0.4375	0.5	0.4375	0.375
		0.25	0.375	0.1875	0.125	0.125	0.125	0.125	0.0625	0.125	0.25	0.0625	0.125	0	0	0	0	0	0	0.0625	0	0	0.125	0.0625	0	0.125	0.0625	0.1875	0	0.0625	0.0625	0.125	0.0625	0.0625	0.0625	0.0625	0.0625	0	0.0625	0.125	0.0625
		0.6875	0.5	0.5	0.3125	0.4375	0.625	0.5625	0.5	0.375	0.25	0.25	0.25	0.5	0.375	0.625	0.375	0.375	0.4375	0.625	0.5	0.25	0.125	0.3125	0.375	0.3125	0.4375	0.25	0.0625	0.3125	0.1875	0.1875	0.375	0.25	0.125	0.125	0.0625	0.25	0.3125	0	0.1875
		0.4375	0.3125	0.625	0.5625	0.5	0.625	0.3125	0.4375	0.4375	0.5625	0.5	0.5625	0.375	0.125	0.4375	0.5	0.375	0.25	0.5	0.25	0.5	0.25	0.125	0.1875	0.1875	0.4375	0.3125	0.5	0.375	0.25	0.375	0.375	0.25	0.4375	0.25	0.25	0.375	0.125	0.125	0.625
		0.75	0.625	0.4375	0.4375	0.5	0.25	0.4375	0.4375	0.375	0.5	0.4375	0.6875	0.25	0.5	0.3125	0.4375	0.5625	0.5625	0.375	0.4375	0.4375	0.4375	0.3125	0.5	0.6875	0.3125	0.5	0.3125	0.3125	0.4375	0.3125	0.375	0.4375	0.375	0.375	0.5	0.375	0.25	0.3125	0.25
		0.625	0.3125	0.5	0.4375	0.5	0.25	0.5625	0.4375	0.4375	0.3125	0.4375	0.125	0.25	0.3125	0.3125	0.4375	0.1875	0.25	0.25	0.3125	0.1875	0.1875	0.3125	0.1875	0.0625	0.5	0.3125	0.125	0.125	0.1875	0.1875	0	0.4375	0.25	0.1875	0.125	0.125	0.1875	0	0.125
		0.5	0.4375	0.5625	0.4375	0.5625	0.1875	0.125	0.375	0.3125	0.4375	0.25	0.1875	0.0625	0.0625	0.125	0.0625	0.1875	0.0625	0.0625	0.0625	0.125	0.125	0	0.0625	0.125	0.0625	0.0625	0.0625	0.125	0.125	0.0625	0.125	0.3125	0.125	0.0625	0	0	0	0	0
		0.3125	0.4375	0.3125	0.125	0.4375	0.25	0.3125	0.375	0.1875	0.375	0.25	0.125	0.125	0.1875	0.25	0.25	0.25	0.4375	0.125	0.3125	0.4375	0.125	0.375	0.125	0.1875	0.4375	0.1875	0.25	0.0625	0.3125	0.1875	0.0625	0.125	0.125	0.0625	0.0625	0.125	0.125	0.125	0.1875
		0.375	0.75	0.4375	0.5625	0.4375	0.25	0.3125	0.4375	0.5	0.375	0.375	0.5	0.4375	0.4375	0.1875	0.4375	0.375	0.375	0.25	0.375	0.5	0.25	0.375	0.375	0.3125	0.25	0.3125	0.3125	0.25	0.125	0.375	0.375	0.25	0.125	0.25	0.0625	0.25	0.25	0.1875	0.4375
		0.6875	0.375	0.625	0.5625	0.75	0.3125	0.5	0.375	0.5	0.5	0.25	0.25	0.375	0.375	0.25	0.0625	0.3125	0.4375	0.25	0.125	0.4375	0.125	0.0625	0.1875	0.4375	0.375	0.375	0.375	0.1875	0.25	0.375	0.25	0.25	0.125	0.125	0.1875	0.1875	0.4375	0.125	0.1875
		0.5625	0.4375	0.5	0.5625	0.375	0.1875	0.3125	0.3125	0.375	0.625	0.1875	0.4375	0.375	0.1875	0.25	0.125	0.375	0.1875	0.0625	0.25	0.25	0.25	0.0625	0.1875	0.125	0.375	0.3125	0.25	0.125	0.25	0.1875	0.125	0.25	0.1875	0.375	0.1875	0.3125	0.4375	0.1875	0.125
		0.6875	0.5625	0.75	0.625	0.4375	0.5	0.25	0.5	0.5	0.625	0.625	0.4375	0.375	0.375	0.1875	0.375	0.3125	0.3125	0.375	0.4375	0.375	0.4375	0.3125	0.5625	0.25	0.25	0.3125	0.25	0.3125	0.25	0.25	0.5	0.5	0.375	0.5	0.3125	0.3125	0.375	0.3125	0.3125
		0.4375	0.375	0.5	0.5625	0.6875	0.375	0.1875	0.5625	0.5	0.25	0.375	0.3125	0.4375	0.5625	0.25	0.25	0.25	0.375	0.1875	0.375	0.5	0.125	0.4375	0.3125	0.3125	0.1875	0.1875	0.125	0.25	0.1875	0.375	0.1875	0.1875	0.1875	0.25	0.1875	0	0.1875	0	0.125
		0.375	0.5	0.5625	0.375	0.25	0.4375	0.375	0.5	0.25	0.125	0.375	0.3125	0.375	0.3125	0.25	0.3125	0.0625	0.25	0.25	0.25	0.125	0.1875	0.25	0.25	0.375	0.1875	0	0.0625	0.125	0.0625	0.1875	0.3125	0.125	0.25	0.0625	0	0.125	0.1875	0.0625	0.0625
		0.6875	0.5	0.375	0.4375	0.375	0.4375	0.1875	0.6875	0.1875	0.3125	0.125	0.1875	0.4375	0.25	0.375	0.125	0.25	0.1875	0.3125	0.1875	0	0.125	0.4375	0.3125	0.375	0.0625	0.1875	0.0625	0.125	0.0625	0.125	0.1875	0.0625	0.1875	0.125	0.0625	0.1875	0.0625	0	0.0625
		0.5	0.4375	0.4375	0.5	0.5625	0.625	0.3125	0.5625	0.4375	0.5625	0.3125	0.5	0.5625	0.6875	0.375	0.625	0.5	0.4375	0.5625	0.4375	0.375	0.5625	0.4375	0.3125	0.3125	0.3125	0.75	0.375	0.25	0.5	0.375	0.4375	0.5	0.1875	0.3125	0.8125	0.5	0.5	0.625	0.5

## Sheet: Figure 2c
Figure 2c
	Object set 1	Learning day 1				Learning day 5
		Good	Neutral	Bad		Good	Neutral	Bad
	Subjects	2054.38	2271.77	2196.12		2677.61	1752.05	1912.22
		2124.67	2084.05	2223.7		1700.22	1532.88	1195.8
		1817.53	1900.39	2079.22		2255.02	2060.22	2115.89
		1952.67	2085.67	1864.38		2181.31	1364.75	1609.56
		1940.89	1928.86	2534.73		2037.67	2215.81	1797.34
		2679.97	1799.14	2127.91		2878.47	1549.3	1789.14
		1464.16	1517.09	1567		1383.69	1503.62	1827.47
		2523.56	2675.25	1595.75		1315.94	1684.94	1787.12
		1602.81	2198.31	1646.88		3190.44	1220.88	1065.12
		1633.19	2158.56	2114.12		2064.94	2344.38	1411.25
		1279.88	1900.38	1763.25		1629.75	1623	1327.75
		1750	2062.62	2325		2146.69	1242.69	1279.94
		1894.56	2164.56	1923		2388.12	1945.88	2239.06
		1443.44	1966.19	1693.69		1349.12	2270.56	2294.5
		1650.75	1870.88	3179.56		3017.25	1849.88	1650.75
		1813.38	2230.25	1824.62		2303.19	2004.75	2286.19
		1925.69	1791.62	1667.81		1675.12	2090.44	2088
		1788.44	1579.69	1736.5		3896.94	591.125	311.875
		1251.06	1849.5	1308.94		2676.75	1910.56	710.25
		1982.12	1833.69	1874.56		1954.94	1596.12	1680.69
		1526.31	1781.62	1119.06		1606.94	1332.25	1457.62
		2209	1955.94	1341.69		1843.12	1790.62	1931.69
		1884.19	2423.06	1785.5		2651.88	1643.19	2655.94
		1649.81	1658.12	1484.38		2173.19	1615.62	1783.44
		1916.81	2580.31	1923.88		2394.62	1896.19	1926.44
		1690.44	1727.62	1759.44		1690.5	1820	1868.69
	Object set 2
	Subjects	3199.31	1965.02	2063.28		2014.39	2275.41	2302.89
		2001.17	1774.73	2084.67		1852.59	1834.78	1706.14
		1894.08	2244.08	1996.86		2240.11	2284.92	2033.2
		1998.12	2071.03	1648.28		1558.44	1942.77	1759.78
		1982.44	2474.77	1932.94		1913.56	2648.91	1844.09
		1747	2446.14	2043.62		2555.66	1691.03	1600.34
		1133.78	1766.12	1635.69		2359.22	972.375	850.766
		2105.38	1843.5	1975.25		863.688	2206.75	1673.88
		1558.38	1925.44	1571.62		1083.19	1565.12	2932.81
		1859.69	1817.19	1987.69		2298.69	2106.31	1746.44
		1411.38	1672.38	1297.75		1858.75	1336.69	1470.81
		2029.56	2308.56	2105.75		2729.5	1197.56	582.812
		1573.56	2434.62	1599.69		2018.88	1945.12	2333.5
		1895.56	1351.69	1494.38		1571.5	2243.19	2041.25
		2700.81	2078	2160.5		1880.75	2371.19	2142.62
		1717.62	1736.56	2640.19		2208.62	2271.56	2348.69
		2254.06	2073.31	2369.62		2100.5	1852.19	1502
		1514.88	1275.5	1802.94		4227.25	1071.94	481.438
		1948.56	1843.62	2256.25		3806	1173.62	890.062
		1899.81	1517.5	1686.25		2786.81	1266.06	1013.44
		1506.75	1780.62	1744.69		1261	2067	1559.81
		1684.12	1600.19	1900.19		1497.69	1805.69	1875.81
		2386.88	2414.69	2045		2339.44	1967.69	2117.56
		1882.69	1841.69	1675.56		2462.94	1612.12	1729.25
		1765.75	2094.12	1377.75		1714.94	2370.94	2388.31
		1703.94	1807.38	2020.31		1948.38	2071.62	1597.94

## Sheet: Figure 2e
Figure 2e
		Learning day 1				Learning day 5
		High expo.	Low expo.	No expo.		High expo.	Low expo.	No expo.
	Subjects	2521.77	1557.95	1957.92		2032.12	1530.12	2649.33
		2089.41	2049.61	1823.34		1478.92	1953.97	1616.25
		1945.69	2238.67	2086.02		1914.27	2021.09	2474.81
		1590.62	2253.78	1468.58		1917.7	1673.44	2037.61
		1607.61	1527.16	1641.89		2408.86	1986.31	2638.02
		1195.61	1992.86	1680.97		1450.41	1606.75	2514.91
		953.438	1348.77	529.734		1605.2	1152.59	1131.28
		2550.81	2138.5	1754.94		1768.06	1789.12	1654
		2263.31	2057.31	1506.5		4042.94	887.312	1021.62
		1496.44	1339.06	1680		1658.06	2123.5	2230.06
		1676.81	1531.12	1711.62		1742.69	1574.12	1702.38
		2170.31	1994.75	1818.69		1145.25	2208.44	1608.5
		2135.5	2329.19	1690.31		2256.56	1708.75	2330.31
		1871.75	1555.5	1776.12		1940.06	2090.69	1981
		2279.88	2564.56	2137.31		1979.38	2090.94	2187.44
		1873.44	2167.62	2715.12		2072.5	2051.88	2403.31
		1951.25	2305.31	2007.75		2151.31	1868.56	2030.69
		1400.38	1815.5	1734.5		1924.62	1636.12	1671.56
		1800.81	1316.5	1579.69		2217.31	1842.56	1680.06
		1460.94	2286.25	1818.12		1503.88	1592.44	1734.38
		1786.06	1790.25	1621.38		1285.88	1762	1227.75
		1963.5	2066.38	1854.69		1471.44	1954	1493.56
		1578	2842.69	1430.38		1935.69	2258.12	1968.12
		1770.38	1884.69	1671.81		1769.88	2112.25	1732.25
		1759.69	2069.06	2217.88		2140.44	2469.38	1870.12
		1599.94	1809.62	1604.44		1843.62	1609.06	1561.69

## Sheet: Figure 3c
Figure 3c
		Pre-learning	Post-learning
	Subjects	-0.0895569	-0.0364654
		-0.0392272	-0.0378875
		-0.115015	-0.0477461
		0.00401761	0.212532
		-0.0762312	0.0641919
		-0.0293622	0.0433354
		-0.0299461	0.18754
		-0.0596374	-0.0424923
		-0.0236403	0.0604983
		0.0283858	-0.0691389
		0.0930096	0.130483
		0.0116641	-0.0283427
		0.0144495	0.0347924
		0.0795034	0.00147325
		-0.0346826	0.0666738
		-0.0742491	-0.0306091
		-0.0315568	0.00821307
		-0.061479	0.0902578
		0.081939	0.000952923
		0.0212336	0.0325827
		-0.0238061	0.0721234
		0.0569506	0.00452168

## Sheet: Figure 3d
Figure 3d	Good Objects
	Positions (%)	20	24	28	32	36	40	44	48	52	56	60	64	68	72	76	80
	Subjects	-0.148084	-0.145917	-0.073316	-0.0520274	-0.09996	-0.142721	-0.0989998	0.0358992	0.0908585	0.122603	0.126787	0.124561	0.109819	0.0535065	0.0934429	0.0982868
		0.000751351	-0.004041	-0.0186479	-0.028722	-0.123861	-0.100888	0.0201496	0.0591283	0.133623	0.149966	0.101903	0.0497751	0.0955971	0.124208	0.266787	0.228539
		-0.282052	-0.238045	-0.157238	-0.131861	-0.0958414	-0.0700485	-0.0220004	-0.0605834	-0.0951958	-0.0613177	0.0133205	0.0629234	0.0750123	0.0442425	-0.0395504	-0.0546752
		0.16283	0.131079	0.21206	0.255251	0.217823	0.223732	0.223501	0.222604	0.231247	0.246543	0.274317	0.301696	0.247705	0.123248	0.116443	0.0659889
		-0.0203633	-0.075628	-0.128036	-0.138967	-0.0626428	-0.0502315	-0.0266447	0.0153218	0.0583705	0.0683108	0.0910764	0.132372	0.200481	0.265071	0.174726	0.174954
		-0.0544953	0.0034334	0.0480439	0.120926	0.160022	0.150747	0.182593	0.209633	0.207673	0.145105	0.146086	0.159624	0.143122	0.122464	0.0892382	0.0927936
		0.0402981	0.0837706	0.106377	0.137092	0.15206	0.204314	0.206561	0.162286	0.129999	0.107498	0.128225	0.146616	0.123613	0.0678993	0.0274783	-0.0620025
		-0.0613095	-0.0671227	-0.00968906	0.0577849	0.0866688	0.102783	0.208353	0.189001	0.187626	0.169112	0.133502	0.166295	0.114655	0.0848837	-0.00665173	0.0344238
		0.0658036	0.158878	0.0806535	0.0668209	0.0127313	-0.0552759	-0.00938257	-0.0697791	-0.119848	-0.157354	-0.141145	-0.164663	-0.162346	-0.142397	-0.126661	-0.0366975
		-0.0628034	-0.0379141	-0.0150186	-0.0257432	-0.0523985	-0.0413208	-0.04649	-0.0635409	-0.0844467	-0.0985202	-0.0765475	-0.092359	-0.10927	-0.0947682	-0.095364	-0.113383
		0.126639	0.131665	0.0687678	0.114995	0.100774	0.0888743	0.112208	0.0212431	-0.0336388	-0.0165881	0.00382101	-0.018669	-0.0321608	-0.125878	-0.112298	-0.118232
		-0.0573041	-0.073707	-0.0192715	-0.00640917	-0.0162361	-0.0371171	-0.106176	-0.08734	-0.0817918	-0.0891261	-0.0583887	-0.0659955	-0.0941578	-0.0840498	-0.0666601	-0.0669634
		-0.00124517	-0.0107377	-0.026234	-0.0332714	-0.0146023	-0.00670182	-0.0242652	-0.000502898	-0.0214957	-0.0272789	-0.0217157	0.000722941	-0.00183107	0.0181539	-0.00142887	-0.0314609
		0.0459061	0.052634	0.025489	0.0210231	0.0263047	0.0206374	-0.00307099	0.00322451	-0.0290533	-0.00683963	-0.0342103	-0.0202793	0.00259558	0.0140254	0.00542635	0.0175024
		0.0631519	0.0539472	0.071334	0.0900832	0.0887737	0.0878445	0.0795461	0.0778537	0.0858769	0.100245	0.0498565	0.0473216	0.0478372	0.0315848	0.0442874	0.0649866
		-0.0516692	-0.0182244	-0.00121184	0.0300005	0.0279238	0.0339962	0.0604943	0.0560122	0.0447999	-0.00769553	-0.0194681	0.00649495	0.00693945	0.00558475	0.0034113	-0.00391534
		0.0337204	-0.00833056	-0.0278825	-0.0396693	-0.0155243	-0.0105667	-0.0248043	-0.00798761	-0.00689534	0.0264806	0.0546157	0.086096	0.0986941	0.105169	0.0644011	0.0574318
		-0.0028885	-0.0215217	0.0267138	0.0457994	0.0271361	-0.0130588	-0.0554949	-0.0268239	-0.0201113	-0.0387884	-0.0424451	-0.00901872	-0.006668	0.00219497	0.00672554	0.0576296
		0.0855371	0.0901763	0.0593248	0.0411053	-0.0065932	0.0568324	0.0151224	-0.000450705	0.0300743	0.0192772	-0.00830338	-0.018784	-0.00375188	0.00515439	-0.0224012	-0.0338896
		0.0803989	0.10305	0.0649822	0.0430416	0.044792	0.0399077	0.0247222	0.0612114	0.042548	0.078554	0.0775486	0.0762677	0.0770045	0.08083	0.0687844	0.0352439
		0.0404726	0.0503384	0.0416189	0.0602795	0.0671149	0.0203599	0.019899	0.0107242	0.0083028	0.0222313	0.0246703	0.0255787	0.0470996	0.0297849	0.05006	0.0887157
		-0.0084178	-0.0120606	-0.0173045	-0.0145532	-0.00882635	-0.0238165	-0.0553352	-0.0722404	-0.0787038	-0.0834759	-0.0765849	-0.0483361	-0.0348628	-0.0247512	-0.0321126	-0.034009
	Neutral Objects
	Positions (%)	20	24	28	32	36	40	44	48	52	56	60	64	68	72	76	80
	Subjects	-0.258553	-0.135522	-0.0589426	0.02614	0.0387829	-0.00904424	0.00058498	0.0726481	0.089325	0.0751847	0.0556237	-6.33159e-05	-0.0891971	-0.179266	-0.156839	-0.129879
		-0.0268047	-0.0343561	-0.0475627	0.0451898	-0.00119957	-0.00942842	0.0444815	0.0402829	-0.00472425	0.0206938	0.0385217	0.0940438	0.0820443	0.0874487	0.121736	0.100286
		-0.0224367	-0.00667288	-0.0142458	0.00584089	-0.0145144	-0.0169278	-0.0813316	-0.0255106	-0.0356333	-0.0170462	-0.070223	-0.132944	-0.122833	-0.147713	-0.0939793	-0.131077
		0.10012	0.073576	0.135451	0.143226	0.0792388	0.0823135	0.111265	0.116087	0.17719	0.144011	0.128408	0.153034	0.0987698	-0.0144652	0.0458228	0.0488923
		0.166459	0.121558	0.0292924	0.0297914	0.105914	0.0918962	0.171568	0.116306	0.0739871	0.0642079	0.080947	0.0775569	0.16316	0.15728	0.12725	0.140047
		0.0286689	-0.0439796	-0.0812845	-0.0585097	-0.0222131	-0.12691	-0.202528	-0.196361	-0.220117	-0.093786	-0.048005	0.026976	-0.0160029	-0.0398285	0.0438693	0.11938
		-0.148141	-0.116044	-0.121691	-0.11954	-0.123938	-0.168105	-0.257325	-0.24168	-0.258429	-0.326604	-0.335406	-0.370016	-0.33733	-0.290902	-0.262305	-0.263246
		-0.141306	-0.121703	-0.0333052	0.00671531	0.0208092	0.0933197	0.101824	0.11926	0.151761	0.199859	0.174494	0.163766	0.162618	0.154636	0.138109	0.16905
		0.0708962	0.124563	0.0882511	-0.0276186	-0.0766932	-0.0553551	-0.0233991	0.0458029	0.0567749	0.0173134	0.0251183	0.0292215	0.0330101	0.141705	0.191842	0.102083
		0.010622	0.0128335	0.0110844	0.0232089	0.0147345	0.00980671	0.0201078	0.0394287	0.0401765	0.00911883	0.0259163	0.0369106	0.0428048	0.0110435	-0.0262095	-0.0342981
		-0.0270499	0.00751207	-0.0140938	-0.0267112	-0.0211804	-0.00696813	0.0915605	0.0402735	-0.0290964	0.0201314	0.0557868	0.0385081	0.0537178	0.0378563	0.0334705	-0.00429519
		-0.0199253	-0.0331576	0.0360398	0.030146	0.00811203	-0.0127118	-0.0378657	-0.0399244	-0.0580372	-0.0549333	-0.034497	-0.0459025	-0.0291247	-0.00124044	0.0216038	0.0628299
		0.035287	0.0604603	0.0743414	0.0763112	0.0769928	0.0837861	0.0698887	0.0877263	0.0852474	0.0920936	0.0760915	0.0532759	0.051386	0.0479973	0.0265992	0.0344893
		-0.0965025	-0.059288	-0.0232651	-0.00481619	-0.00867276	-0.0373058	-0.05321	-0.0705168	-0.0943201	-0.0732869	-0.0691615	-0.0831453	-0.11352	-0.123726	-0.107816	-0.0391321
		-0.016087	-0.0123801	-0.0108875	-0.0192306	-0.0138691	-0.0241413	-0.0360428	-0.0236046	-0.0390742	-0.0532916	-0.0822357	-0.0417398	-0.002617	0.000696563	-0.00769217	0.022106
		-0.143458	-0.16709	-0.144056	-0.129736	-0.0720774	-0.0671629	-0.0304859	-0.0785459	-0.0428651	-0.0420451	-0.0519369	-0.0266753	0.00179833	0.0159367	-0.0049684	0.0384437
		0.0521104	0.0600742	0.0223836	-0.0309522	0.00569371	-0.0146863	-0.0214299	0.0201052	0.0183321	-0.0240778	-0.00200314	-0.0369513	-0.0102081	0.00134002	-0.0502503	-0.0307772
		-0.0264219	-0.00460555	0.0238145	0.0144188	-0.021148	-0.0247885	-0.0590305	-0.0246417	-0.00231247	-0.000687386	-0.0182202	-0.0568449	-0.067837	-0.0322445	-0.0162366	-0.00287397
		-0.0263219	-0.0379961	-0.0767285	-0.104169	-0.108093	-0.0895539	-0.109205	-0.138583	-0.117744	-0.10621	-0.102775	-0.109019	-0.100826	-0.0446686	0.00488945	0.0167456
		0.016899	-0.00543073	-0.0118416	0.00586793	-0.0135593	-0.0272556	-0.0193196	-0.00557588	0.00500306	0.0340338	0.0262111	0.0337226	0.0467466	0.0351094	0.0283543	-0.00331198
		0.0301824	0.0117458	0.0212195	-0.00985817	-0.0519016	-0.06837	-0.0566773	-0.0611518	-0.0445785	-0.0660804	-0.0600499	-0.027011	-0.0240622	0.00199686	0.00660258	0.0149341
		-0.135445	-0.131123	-0.101697	-0.0841451	-0.0907935	-0.0763194	-0.0257325	-0.0162991	-0.0106263	-0.000580719	0.0628778	0.110282	0.0807243	0.0870935	0.0709069	0.0985859
	Bad Objects
	Positions (%)	20	24	28	32	36	40	44	48	52	56	60	64	68	72	76	80
	Subjects	-0.0745963	0.0535562	0.0783237	0.0419339	-0.0272894	-0.0757651	-0.10057	-0.0446439	0.0229674	-0.0423553	-0.0417354	-0.146797	-0.180175	-0.170905	-0.114567	-0.0143812
		0.0948037	0.101593	0.0951545	0.100242	0.0621292	0.142787	0.113115	0.0795951	-0.0183077	-0.00209297	0.0438498	-0.000170016	-0.0199544	-0.00563696	0.0457449	0.0518751
		-0.217495	-0.193006	-0.193829	-0.176863	-0.168343	-0.180819	-0.181638	-0.169781	-0.210331	-0.150904	-0.234731	-0.154336	-0.163569	-0.15483	-0.0935499	-0.130762
		-0.154716	-0.216017	-0.192947	-0.199612	-0.124237	-0.0794641	-0.0744537	-0.0997432	-0.0536978	-0.0605071	-0.0356316	-0.0267476	-0.0141682	-0.0203518	-0.0135829	-0.0201666
		-0.0713925	-0.10548	-0.119838	-0.100009	-0.0550811	-0.0716641	-0.0545655	-0.0932384	-0.119424	-0.138111	-0.153605	-0.103353	-0.136807	-0.138858	-0.122084	-0.0540631
		-0.00292318	0.0214266	-0.0451554	-0.00870476	0.132904	0.102706	0.0749727	0.070802	0.1042	0.118895	0.0767636	0.0385171	0.0161816	-0.0522491	-0.127925	-0.118854
		-0.0904171	-0.122011	-0.128194	-0.0770405	-0.0333243	-0.0785679	-0.0938801	-0.141914	-0.194816	-0.224864	-0.224451	-0.249816	-0.219288	-0.289372	-0.302044	-0.280147
		-0.0336209	-0.0760294	-0.0403028	0.0544306	0.0175908	0.0783117	0.0427236	0.0237149	-0.0382746	-0.00912933	-0.029583	0.00607942	0.0568182	0.0676789	0.0400093	0.0615568
		-0.0866297	-0.0655465	-0.0976534	-0.0957622	-0.0438817	-0.0931414	-0.107452	-0.136806	-0.132846	-0.0862454	-0.0398885	-0.0493495	-0.0735615	-0.0991638	-0.139472	-0.155559
		0.0661681	0.0886754	0.120429	0.110815	0.111682	0.125337	0.0935391	0.0465561	0.0222636	-0.00133025	-0.0160057	-0.0235744	-0.0416997	-0.0494798	-0.0707693	-0.0889175
		0.0251153	0.0364319	-0.00870533	0.00973329	0.0172857	0.0129038	-0.0168155	-0.0734412	-0.0492973	-0.0399215	-0.00697113	-0.049137	-0.0339663	-0.0448493	-0.0439601	-0.0979374
		-0.0374088	-0.00901297	0.0449329	0.0122547	0.00679237	-0.0271205	-0.0656003	-0.075868	-0.0888566	-0.0581063	-0.0282663	-0.0357998	-0.040045	-0.0337142	-0.0179843	-0.010655
		-0.0627414	-0.0496959	-0.0163684	0.00840334	0.0130482	0.0245785	0.0381869	0.0590502	0.0370997	0.0424266	0.0197444	0.0165053	-0.00110826	-0.0053627	-0.018354	-0.0424952
		0.103733	0.0950053	0.0870466	0.0804166	0.0599924	0.0711796	0.0847888	0.0733087	0.0264712	0.0781814	0.0576214	0.0454471	0.0660733	0.0275945	0.0468673	0.101757
		-0.0764871	-0.0398064	-0.016123	-0.011431	-0.0353456	-0.0931483	-0.0700599	-0.0746071	-0.043949	-0.0162379	0.00760255	0.00721179	-0.0039542	0.012949	0.0145885	0.0603601
		-0.0781109	-0.0717482	-0.0905293	-0.0703238	-0.0358118	-0.0388461	-0.0274756	-0.0682963	-0.0851443	-0.0999203	-0.099422	-0.0660062	-0.045214	-0.0485355	-0.0860502	-0.0558463
		0.0642947	0.0649473	0.0527286	-0.0164862	0.0228908	0.0200929	0.0095258	0.00573605	0.0224955	0.00133388	0.0147407	0.0117951	0.0199375	0.024551	-0.0479749	-0.069949
		-0.162184	-0.16355	-0.145097	-0.138699	-0.145779	-0.159519	-0.17938	-0.128725	-0.118403	-0.125511	-0.152643	-0.16394	-0.179788	-0.129377	-0.0965562	-0.0946728
		0.199463	0.200672	0.164556	0.135916	0.0940253	0.0996175	0.0747701	0.0138154	-0.00452204	0.00995222	-0.0095581	0.00887532	0.00775431	0.00339315	0.035598	0.0612585
		0.115494	0.113671	0.0767221	0.0825982	0.0800676	0.06063	0.0630045	0.0341201	-0.0175261	-0.0588448	-0.030309	-0.0461016	-0.00734077	0.00673869	-0.00608994	-0.0228437
		-0.0625023	-0.0975118	-0.0771276	-0.0768952	-0.111382	-0.102853	-0.0693853	-0.0455321	-0.035241	-0.0296546	-0.0601267	-0.0151755	-0.0410922	-0.0300489	0.0181039	0.00745474
		0.0295785	0.00354754	-0.0216241	-0.00247685	-0.0255412	-0.0348881	0.0158963	0.0388179	0.0369329	0.0646712	0.0535141	0.0986657	0.0810604	0.0628106	0.0489511	0.00400882

## Sheet: Figure 4b
Figure 4b
	Number of blinking
	Good	Neutral	Bad
	1	0	0
	1	0	1
	1	0	0
	1	0	0
	0	0	1
	0	2	2
	2	1	3
	0	1	0
	1	0	0
	1	2	0
	3	0	0
	1	0	1
	1	0	0
	1	0	0
	1	1	0
	4	0	2
	0	3	1
	0	1	2
	0	0	2
	1	1	4
	4	1	1
	1	1	1
	1	1	2
	3	1	0
	0	2	1
	0	0	1
	0	1	0

## Sheet: Figure 4c
Figure 4c
	Spike time aligned by object presentation
Good	obj 1	-960.512	-835.582	154.613	207.341	241.827	276.343	288.911	300.233	303.166	374.963	387.416	402.013	453.366	524.644	583.299	757.271	806.66	910.291	1523.11	1541.82	1799.18	1821.13	1859	1968.9	2085.13	2570.06	3385.59	3420.8	4042.35	NaN	NaN	NaN	NaN	NaN	NaN	NaN	NaN	NaN	NaN	NaN	NaN	NaN	NaN	NaN	NaN	NaN	NaN	NaN
		-1017.02	-264.398	178.791	220.336	235.818	299.843	354.377	501.95	700.177	763.543	1385.23	1595.35	1950.74	2474.68	2527.01	2605.03	NaN	NaN	NaN	NaN	NaN	NaN	NaN	NaN	NaN	NaN	NaN	NaN	NaN	NaN	NaN	NaN	NaN	NaN	NaN	NaN	NaN	NaN	NaN	NaN	NaN	NaN	NaN	NaN	NaN	NaN	NaN	NaN
		-2796.14	-2705.7	-2097.39	-1831.17	-982.665	-809.228	-589.955	-580.404	-312.655	-82.673	167.609	221.214	265.011	283.239	494.585	635.225	676.629	864.121	914.509	1309.33	2230.2	NaN	NaN	NaN	NaN	NaN	NaN	NaN	NaN	NaN	NaN	NaN	NaN	NaN	NaN	NaN	NaN	NaN	NaN	NaN	NaN	NaN	NaN	NaN	NaN	NaN	NaN	NaN
		-1064.1	-763.54	-658.096	-641.25	-628.378	163.476	223.316	403.533	425.657	521.796	750.488	804.482	835.332	979.074	995.865	1048.58	1057.17	1119.02	1155.14	1284.13	1443.5	1721.35	2396.11	2717.36	2748.72	2779.67	3065.21	NaN	NaN	NaN	NaN	NaN	NaN	NaN	NaN	NaN	NaN	NaN	NaN	NaN	NaN	NaN	NaN	NaN	NaN	NaN	NaN	NaN
		-1307.62	-1295.88	-478.26	-69.504	138.673	174.94	182.667	192.009	259.255	339.984	436.194	891.044	1005.84	1038.22	1264.88	1500.66	1784.96	1815.65	1935.37	1993.56	2033.7	2040.14	3030.63	3202.05	3289.48	NaN	NaN	NaN	NaN	NaN	NaN	NaN	NaN	NaN	NaN	NaN	NaN	NaN	NaN	NaN	NaN	NaN	NaN	NaN	NaN	NaN	NaN	NaN
		-1681.94	163.889	208.376	363.664	471.937	495.812	528.289	707.232	996.24	1264.46	1306.69	1526.61	1608.24	1690.67	1776.33	1870.41	2082.76	2123.21	2218.01	2583.85	NaN	NaN	NaN	NaN	NaN	NaN	NaN	NaN	NaN	NaN	NaN	NaN	NaN	NaN	NaN	NaN	NaN	NaN	NaN	NaN	NaN	NaN	NaN	NaN	NaN	NaN	NaN	NaN
		-1533.52	-1172.9	-1013.32	-738.956	-516.353	-446.501	-336.35	-332.184	-48.804	-17.603	36.07	87.369	135.638	223.14	315.017	429.365	522.036	578.218	697.083	1226.6	1551.24	2121.59	NaN	NaN	NaN	NaN	NaN	NaN	NaN	NaN	NaN	NaN	NaN	NaN	NaN	NaN	NaN	NaN	NaN	NaN	NaN	NaN	NaN	NaN	NaN	NaN	NaN	NaN
		-889.167	72.362	160.14	229.608	254.69	384.05	432.745	606.916	826.944	833.784	855.588	1621.94	1728.68	1999.1	2163.23	2302.85	2456.03	2571.83	2739.32	2925.73	3124.7	3433.39	3493.98	3668.77	3804.68	3982.04	NaN	NaN	NaN	NaN	NaN	NaN	NaN	NaN	NaN	NaN	NaN	NaN	NaN	NaN	NaN	NaN	NaN	NaN	NaN	NaN	NaN	NaN
		-2446.2	-2320.05	-2219.54	-2097.84	-1419.79	-1389.4	-1362.17	-1163.62	-1146.72	-858.719	-827.313	-804.513	-784.291	-273.99	-79.245	175.78	468.29	478.383	583.378	750.679	1078.12	1226.33	1277	1305.94	1539.28	1750.9	1754.66	1790.03	2166.56	NaN	NaN	NaN	NaN	NaN	NaN	NaN	NaN	NaN	NaN	NaN	NaN	NaN	NaN	NaN	NaN	NaN	NaN	NaN
		-1224.37	-1188.34	-1155.78	-1119.51	-1099.72	-510.553	-195.339	147.821	207.157	218.581	282.522	325.684	350.157	458.714	544.525	779.798	920.706	1006.49	1101.89	1266.49	1348.71	1360.08	1393.49	1472.65	1480.81	1500.89	1508.25	1521.31	1680.92	1720.65	1777.39	2075.62	2079.37	2670.42	2701.41	2708.95	2845.15	3220	3385.09	3602.74	3657.78	3677.77	3734.07	NaN	NaN	NaN	NaN	NaN
		-819.394	-710.169	-647.533	-612.359	-494.12	-244.639	-1.158	197.711	229.006	242.358	280.009	342.005	361.558	416.497	580.46	1011.64	1062.89	1226.04	1237.59	1382.34	1478.88	1494.28	1520.46	1539.76	1577.08	NaN	NaN	NaN	NaN	NaN	NaN	NaN	NaN	NaN	NaN	NaN	NaN	NaN	NaN	NaN	NaN	NaN	NaN	NaN	NaN	NaN	NaN	NaN
		-765.567	-733.574	-726.646	-720.724	-706.099	-601.782	-392.038	-303.301	-247.256	-32.554	113.141	139.07	176.169	182.017	238.019	308.928	370.056	387.545	396.816	530.733	549.253	745.464	861.191	992.214	1018.94	1068.13	1081.96	1107.3	1246.24	1362.31	1396.11	1615.52	1625.35	1651.74	1689.49	1707.12	2133.4	3529.64	NaN	NaN	NaN	NaN	NaN	NaN	NaN	NaN	NaN	NaN
	obj 2	-528.022	-252.687	192.803	222.563	349.698	425.442	461.442	520.9	531.542	632.663	645.087	652.315	728.614	990.895	1118.18	1373.31	2427.6	2846.54	3484.13	3893.47	NaN	NaN	NaN	NaN	NaN	NaN	NaN	NaN	NaN	NaN	NaN
		-2627.51	-2502.58	-1512.38	-1459.65	-1425.17	-1390.65	-1378.08	-1366.76	-1363.83	-1292.03	-1279.58	-1264.98	-1213.63	-1142.35	-1083.7	-909.723	-860.334	-756.703	-143.883	-125.176	132.182	154.137	192.002	301.904	418.138	903.067	1718.6	1753.81	2375.35	NaN	NaN
		-369.815	-328.391	39.264	159.469	163.462	201.08	319.577	362.59	539.899	914.154	1272.3	1433.6	1825.29	1845.88	1961.44	2077.89	2087.97	2197.17	2248.21	2472.11	2569.41	2770.66	2786.35	2843.3	3013.15	3048.74	3203.76	3334.72	3384.52	3456.87	NaN
		-1018.84	-844.806	-400.387	175.462	202.642	274.42	320.008	388.717	514.62	846.723	887.2	1421.32	1908.12	1983.59	1997.38	2018.35	2396	2431.87	2481.58	3259.65	3345.37	NaN	NaN	NaN	NaN	NaN	NaN	NaN	NaN	NaN	NaN
		-2140.61	-2128.88	-1311.26	-902.499	-694.322	-658.055	-650.328	-640.986	-573.74	-493.011	-396.801	58.049	172.844	205.222	431.887	667.663	951.961	982.657	1102.38	1160.56	1200.7	1207.14	2197.64	2369.05	2456.49	NaN	NaN	NaN	NaN	NaN	NaN
		-1306.43	-584.504	114.159	169.494	212.468	364.096	566.521	603.132	783.088	868.779	965.668	1042.64	1100.34	1432.61	1578.6	2129.8	2136.17	NaN	NaN	NaN	NaN	NaN	NaN	NaN	NaN	NaN	NaN	NaN	NaN	NaN	NaN
		-1051.75	-607.23	-448.543	133.907	178.014	199.619	299.494	339.944	403.557	463.215	506.964	934.134	1063.22	1212.78	1335.04	1523.31	1571.43	1680.6	2619.02	2680.74	2838.04	2896.43	3314.02	3372.24	3428.31	3458.54	4223.27	NaN	NaN	NaN	NaN
		-586.544	-522.518	-463.383	-101.961	9.67	143.72	236.503	287.252	353.08	397.362	449.96	516.229	542.158	558.768	562.986	591.272	1055.57	1072.52	1329.25	1353.28	1369.79	1493.04	1714.89	2089.68	NaN	NaN	NaN	NaN	NaN	NaN	NaN
		-1203.95	-549.361	-146.77	177.367	394.882	1116.82	2553.57	3248.21	3510.96	3539.59	3569.17	NaN	NaN	NaN	NaN	NaN	NaN	NaN	NaN	NaN	NaN	NaN	NaN	NaN	NaN	NaN	NaN	NaN	NaN	NaN	NaN
		-1063.35	-905.753	-630.83	-543.236	136.71	170.851	246.395	292.654	332.932	923.234	1083.63	1377.72	1415.14	1768.09	1917.45	2522.06	NaN	NaN	NaN	NaN	NaN	NaN	NaN	NaN	NaN	NaN	NaN	NaN	NaN	NaN	NaN
		-792.151	-377.644	35.14	112.916	153.666	257.566	267.514	292.303	344.088	587.496	1261.01	1400.96	1487.33	1694.22	2206.07	2244.45	2434.58	2473.41	2667.67	2941.61	3005.18	3017.27	3024.54	3502.18	3730.69	3914.92	NaN	NaN	NaN	NaN	NaN
		-1101.9	-971.326	-752.007	-683.005	-653.961	-481.163	-370.034	19.089	123.393	185.611	200.558	225.459	266.41	294.78	363.905	419.418	669.183	693.607	928.434	1374.76	1375.45	1550.89	1575.69	1702.64	1759.48	1812.4	1836.12	2107.21	2244.49	2270.15	2496.05
	obj 3	-803.348	-608.147	-531.957	-292.481	-250.083	62.087	125.752	156.253	211.309	218.776	276.847	397.805	429.386	544.132	559.709	620.581	658.889	671.245	718.648	731.403	796.773	800.282	1013.77	1100.89	1169.63	1256.65	1425.91	1493.2	1868.74	1968.98	2585	2934.15	2949.02	3875.21	3951.23	4133.87	4276.59	4399.26	4445.02	NaN	NaN	NaN	NaN	NaN	NaN	NaN	NaN	NaN
		-1961.9	-1950.57	-1806.11	-1780.69	-1641.62	-1511.66	-1223.3	-1159.5	32.291	159.52	217.429	264.52	270.138	340.936	484.332	502.739	575.732	712.136	739.838	884.311	960.39	969.683	1164.34	1461.56	1676.63	1969.85	2153.41	2538.33	2573.01	2767.15	3146.84	3289.73	NaN	NaN	NaN	NaN	NaN	NaN	NaN	NaN	NaN	NaN	NaN	NaN	NaN	NaN	NaN	NaN
		-2036.8	-1995.38	-1627.72	-1507.52	-1503.52	-1465.91	-1347.41	-1304.39	-1127.09	-752.831	-394.68	-233.382	158.308	178.894	294.453	410.907	420.988	530.186	581.229	805.13	902.428	1103.67	1119.37	1176.31	1346.16	1381.76	1536.78	1667.73	1717.53	1789.88	NaN	NaN	NaN	NaN	NaN	NaN	NaN	NaN	NaN	NaN	NaN	NaN	NaN	NaN	NaN	NaN	NaN	NaN
		-3118.52	-2729.68	-2725.65	-2299.12	-2267.82	-2143.02	-2047.82	-1967.89	-1861.22	-1833.02	-1730.22	-1695.31	-1638.33	-1566.63	-1532.86	-1516.68	-1316.63	-1289.36	-1239.22	-1203.96	-1194	-988.062	-841.751	-730.154	-728.009	-620.738	-594.406	-530.886	-475.536	-382.489	-357.156	-290.823	-141.323	31.167	102.117	113.337	143.587	158.533	204.826	231.009	299.825	335.248	407.592	470.226	504.662	650.952	706.091	718.111
		-1898.1	-1597.53	-1492.09	-1475.24	-1462.37	-670.517	-610.677	-430.46	-408.336	-312.197	-83.505	-29.511	1.339	145.081	161.872	214.586	223.18	285.03	321.15	450.135	609.511	887.358	1562.11	1883.37	1914.73	1945.68	2231.22	NaN	NaN	NaN	NaN	NaN	NaN	NaN	NaN	NaN	NaN	NaN	NaN	NaN	NaN	NaN	NaN	NaN	NaN	NaN	NaN	NaN
		-1957.37	-1905.13	-1323.26	-795.542	-787.79	-427.011	129.195	145.192	165.056	205.448	308.701	370.074	374.204	564.495	881.791	1234.96	1408.35	1712.82	1728.14	NaN	NaN	NaN	NaN	NaN	NaN	NaN	NaN	NaN	NaN	NaN	NaN	NaN	NaN	NaN	NaN	NaN	NaN	NaN	NaN	NaN	NaN	NaN	NaN	NaN	NaN	NaN	NaN	NaN
		-1102.74	-947.087	-315.067	-176.765	-12.45	147.187	169.66	332.287	339.382	480.658	493.732	583.648	621.477	837.331	908.611	1065.52	1178.75	1312.2	1780.22	1792.12	2260.46	2396.42	2418.53	NaN	NaN	NaN	NaN	NaN	NaN	NaN	NaN	NaN	NaN	NaN	NaN	NaN	NaN	NaN	NaN	NaN	NaN	NaN	NaN	NaN	NaN	NaN	NaN	NaN
		-944.764	104.661	147.176	202.156	214.962	226.174	281.887	287.066	326.045	353.788	454.553	576.169	585.055	638.447	721.277	903.259	918.094	948.208	1296.31	1635.23	1678.92	1875.62	2158.59	2273.65	2606.72	2720.18	NaN	NaN	NaN	NaN	NaN	NaN	NaN	NaN	NaN	NaN	NaN	NaN	NaN	NaN	NaN	NaN	NaN	NaN	NaN	NaN	NaN	NaN
		-780.211	-654.062	-553.551	-431.854	246.194	276.589	303.818	502.368	519.269	807.266	838.672	861.472	881.694	1392	1586.74	1841.77	2134.27	2144.37	2249.36	2416.66	2744.1	2892.32	2942.98	2971.93	3205.26	3416.88	3420.64	3456.01	3832.54	NaN	NaN	NaN	NaN	NaN	NaN	NaN	NaN	NaN	NaN	NaN	NaN	NaN	NaN	NaN	NaN	NaN	NaN	NaN
		-2058.36	-2022.33	-1989.77	-1953.5	-1933.71	-1344.55	-1029.33	-686.174	-626.838	-615.414	-551.473	-508.311	-483.838	-375.281	-289.47	-54.197	86.711	172.495	267.899	432.495	514.712	526.088	559.496	638.655	646.818	666.896	674.251	687.311	846.927	886.659	943.393	1241.63	1245.37	1836.42	1867.41	1874.96	2011.15	2386.01	2551.1	2768.74	2823.78	2843.77	2900.07	NaN	NaN	NaN	NaN	NaN
		-1599.56	-1567.57	-1560.64	-1554.72	-1540.09	-1435.78	-1226.03	-1137.29	-1081.25	-866.547	-720.852	-694.923	-657.824	-651.976	-595.974	-525.065	-463.937	-446.448	-437.177	-303.26	-284.74	-88.529	27.198	158.221	184.95	234.14	247.968	273.304	412.244	528.317	562.116	781.522	791.36	817.746	855.496	873.128	1299.41	2695.65	NaN	NaN	NaN	NaN	NaN	NaN	NaN	NaN	NaN	NaN
		-519.706	-441.771	-314.592	-243.805	-181.929	-146.072	-127.663	-40.558	94.202	174.523	228.629	234.267	265.271	282.049	325.439	412.758	446.82	462.551	466.355	513.492	531.573	561.976	898.757	990.176	1076.49	1273.34	1340.71	1764.03	1983.57	NaN	NaN	NaN	NaN	NaN	NaN	NaN	NaN	NaN	NaN	NaN	NaN	NaN	NaN	NaN	NaN	NaN	NaN	NaN
Neutral	obj 1	-1736.83	-1541.63	-1465.44	-1225.97	-1183.57	-871.398	-807.733	-777.232	-722.176	-714.709	-656.638	-535.68	-504.099	-389.353	-373.776	-312.904	-274.596	-262.24	-214.837	-202.082	-136.712	-133.203	80.283	167.403	236.145	323.162	492.422	559.714	935.256	1035.49	1651.51	2000.67	2015.54	2941.73	3017.74	3200.38	3343.11	3465.78	3511.53	NaN	NaN	NaN	NaN	NaN	NaN	NaN	NaN	NaN
		-1128.42	-1117.08	-972.629	-947.201	-808.14	-678.171	-389.812	-326.013	865.776	993.005	1050.91	1098	1103.62	1174.42	1317.82	1336.22	1409.22	1545.62	1573.32	1717.8	1793.88	1803.17	1997.82	2295.04	2510.12	2803.34	2986.89	3371.81	3406.5	3600.64	3980.33	4123.22	NaN	NaN	NaN	NaN	NaN	NaN	NaN	NaN	NaN	NaN	NaN	NaN	NaN	NaN	NaN	NaN
		-1226.14	-148.766	265.355	509.54	661.514	758.048	965.522	1148	1404.18	1477.12	1524.29	1555.95	1661.07	1694.72	2461.07	2538.93	2561.08	2574.6	NaN	NaN	NaN	NaN	NaN	NaN	NaN	NaN	NaN	NaN	NaN	NaN	NaN	NaN	NaN	NaN	NaN	NaN	NaN	NaN	NaN	NaN	NaN	NaN	NaN	NaN	NaN	NaN	NaN	NaN
		-1916.59	-1777.54	-1726.95	-1659.61	-1224.85	-1162.67	-1017.65	-527.857	-408.729	-395.187	-199.551	-166.125	402.594	1063.87	1078.64	1092.8	1598.93	1665.18	1936.72	1993.51	2046.15	2183.86	NaN	NaN	NaN	NaN	NaN	NaN	NaN	NaN	NaN	NaN	NaN	NaN	NaN	NaN	NaN	NaN	NaN	NaN	NaN	NaN	NaN	NaN	NaN	NaN	NaN	NaN
		-860.863	-562.219	165.785	637.911	827.552	1494.8	1804.76	1854.81	3189.43	NaN	NaN	NaN	NaN	NaN	NaN	NaN	NaN	NaN	NaN	NaN	NaN	NaN	NaN	NaN	NaN	NaN	NaN	NaN	NaN	NaN	NaN	NaN	NaN	NaN	NaN	NaN	NaN	NaN	NaN	NaN	NaN	NaN	NaN	NaN	NaN	NaN	NaN	NaN
		21.207	52.951	244.203	496.38	575.79	652.402	679.752	962.76	1530.32	1546.09	1649.92	1699.71	2380.71	2449.66	2564.24	NaN	NaN	NaN	NaN	NaN	NaN	NaN	NaN	NaN	NaN	NaN	NaN	NaN	NaN	NaN	NaN	NaN	NaN	NaN	NaN	NaN	NaN	NaN	NaN	NaN	NaN	NaN	NaN	NaN	NaN	NaN	NaN	NaN
		-1884.75	-1440.23	-1281.54	-699.09	-654.983	-633.378	-533.503	-493.053	-429.44	-369.782	-326.033	101.137	230.223	379.778	502.043	690.308	738.433	847.598	1786.02	1847.75	2005.04	2063.44	2481.02	2539.25	2595.32	2625.55	3390.27	NaN	NaN	NaN	NaN	NaN	NaN	NaN	NaN	NaN	NaN	NaN	NaN	NaN	NaN	NaN	NaN	NaN	NaN	NaN	NaN	NaN
		-2870.44	-2215.85	-1813.26	-1489.12	-1271.61	-549.673	887.084	1581.72	1844.47	1873.1	1902.68	NaN	NaN	NaN	NaN	NaN	NaN	NaN	NaN	NaN	NaN	NaN	NaN	NaN	NaN	NaN	NaN	NaN	NaN	NaN	NaN	NaN	NaN	NaN	NaN	NaN	NaN	NaN	NaN	NaN	NaN	NaN	NaN	NaN	NaN	NaN	NaN	NaN
		-1613.21	-1487.07	-1386.55	-1264.86	-586.81	-556.415	-529.186	-330.636	-313.735	-25.738	5.668	28.468	48.69	558.991	753.736	1008.76	1301.27	1311.36	1416.36	1583.66	1911.1	2059.31	2109.98	2138.92	2372.26	2583.88	2587.64	2623.01	2999.54	NaN	NaN	NaN	NaN	NaN	NaN	NaN	NaN	NaN	NaN	NaN	NaN	NaN	NaN	NaN	NaN	NaN	NaN	NaN
		-2020.45	-1965.91	-460.894	-90.049	261.923	732.1	954.358	1202.76	1354.41	1689.23	1776.42	2001.03	NaN	NaN	NaN	NaN	NaN	NaN	NaN	NaN	NaN	NaN	NaN	NaN	NaN	NaN	NaN	NaN	NaN	NaN	NaN	NaN	NaN	NaN	NaN	NaN	NaN	NaN	NaN	NaN	NaN	NaN	NaN	NaN	NaN	NaN	NaN	NaN
		-2579.92	-2429.05	-2291.98	-1524.77	-1494.33	-1454.36	-464.093	524.033	672.12	1419.64	1782.48	1869.51	2161.63	2330.38	2339.33	NaN	NaN	NaN	NaN	NaN	NaN	NaN	NaN	NaN	NaN	NaN	NaN	NaN	NaN	NaN	NaN	NaN	NaN	NaN	NaN	NaN	NaN	NaN	NaN	NaN	NaN	NaN	NaN	NaN	NaN	NaN	NaN	NaN
		-1446	-1312.78	-672.898	-588.744	-577.306	-526.676	-442.614	-407.777	-255.781	-162.113	-132.769	-30.525	232.154	308.686	334.058	392.828	425.285	575.533	601.905	771.106	910.17	957.804	1037.52	1256.63	1260.26	1467.94	2422.56	2541.66	NaN	NaN	NaN	NaN	NaN	NaN	NaN	NaN	NaN	NaN	NaN	NaN	NaN	NaN	NaN	NaN	NaN	NaN	NaN	NaN
	obj 2	-2669.84	-2474.64	-2398.45	-2158.97	-2116.57	-1804.4	-1740.74	-1710.24	-1655.18	-1647.71	-1589.64	-1468.69	-1437.11	-1322.36	-1306.78	-1245.91	-1207.6	-1195.25	-1147.84	-1135.09	-1069.72	-1066.21	-852.723	-765.603	-696.861	-609.844	-440.584	-373.292	2.25	102.485	718.508	1067.66	1082.53	2008.72	2084.74	2267.38	2410.1	2532.77	2578.52	NaN	NaN	NaN	NaN	NaN	NaN	NaN	NaN	NaN
		-1128.63	-1038.19	-429.879	-163.655	684.848	858.285	1077.56	1087.11	1354.86	1584.84	1835.12	1888.73	1932.52	1950.75	2162.1	2302.74	2344.14	2531.63	2582.02	2976.85	3897.71	NaN	NaN	NaN	NaN	NaN	NaN	NaN	NaN	NaN	NaN	NaN	NaN	NaN	NaN	NaN	NaN	NaN	NaN	NaN	NaN	NaN	NaN	NaN	NaN	NaN	NaN	NaN
		-2059.14	-981.766	-567.645	-323.46	-171.486	-74.952	132.522	314.996	571.183	644.117	691.286	722.946	828.067	861.718	1628.07	1705.93	1728.08	1741.6	NaN	NaN	NaN	NaN	NaN	NaN	NaN	NaN	NaN	NaN	NaN	NaN	NaN	NaN	NaN	NaN	NaN	NaN	NaN	NaN	NaN	NaN	NaN	NaN	NaN	NaN	NaN	NaN	NaN	NaN
		-930.408	-542.766	250.535	307.107	507.916	644.896	704.002	871.252	938.321	971.719	1017.94	1417.72	1501.61	1531.83	1821.18	NaN	NaN	NaN	NaN	NaN	NaN	NaN	NaN	NaN	NaN	NaN	NaN	NaN	NaN	NaN	NaN	NaN	NaN	NaN	NaN	NaN	NaN	NaN	NaN	NaN	NaN	NaN	NaN	NaN	NaN	NaN	NaN	NaN
		-378.922	-340.559	-186.8	-149.48	-93.371	203.678	397.439	448.333	1044.22	1133.28	1406.65	1545.13	2374.04	2505.28	NaN	NaN	NaN	NaN	NaN	NaN	NaN	NaN	NaN	NaN	NaN	NaN	NaN	NaN	NaN	NaN	NaN	NaN	NaN	NaN	NaN	NaN	NaN	NaN	NaN	NaN	NaN	NaN	NaN	NaN	NaN	NaN	NaN	NaN
		-1124.37	-1072.13	-490.26	37.456	45.208	405.987	962.193	978.19	998.054	1038.45	1141.7	1203.07	1207.2	1397.49	1714.79	2067.96	2241.35	2545.81	2561.14	NaN	NaN	NaN	NaN	NaN	NaN	NaN	NaN	NaN	NaN	NaN	NaN	NaN	NaN	NaN	NaN	NaN	NaN	NaN	NaN	NaN	NaN	NaN	NaN	NaN	NaN	NaN	NaN	NaN
		-811.786	-780.042	-588.79	-336.613	-257.203	-180.591	-153.241	129.767	697.326	713.095	816.928	866.718	1547.71	1616.67	1731.25	NaN	NaN	NaN	NaN	NaN	NaN	NaN	NaN	NaN	NaN	NaN	NaN	NaN	NaN	NaN	NaN	NaN	NaN	NaN	NaN	NaN	NaN	NaN	NaN	NaN	NaN	NaN	NaN	NaN	NaN	NaN	NaN	NaN
		-2718.74	-2274.22	-2115.53	-1533.08	-1488.97	-1467.37	-1367.49	-1327.04	-1263.43	-1203.77	-1160.02	-732.855	-603.769	-454.214	-331.949	-143.684	-95.559	13.606	952.031	1013.75	1171.05	1229.45	1647.03	1705.25	1761.32	1791.56	2556.28	NaN	NaN	NaN	NaN	NaN	NaN	NaN	NaN	NaN	NaN	NaN	NaN	NaN	NaN	NaN	NaN	NaN	NaN	NaN	NaN	NaN
		-1161.98	-1144.82	-1007.06	-964.675	-890.106	-115.641	-91.719	360.325	662.409	920.278	1359.86	1406.52	1445.94	1455.43	1515.15	1646.62	1809.16	2558.99	2874.77	2888.29	NaN	NaN	NaN	NaN	NaN	NaN	NaN	NaN	NaN	NaN	NaN	NaN	NaN	NaN	NaN	NaN	NaN	NaN	NaN	NaN	NaN	NaN	NaN	NaN	NaN	NaN	NaN	NaN
		-1158.9	-846.779	-838.798	-724.486	-615.582	-34.355	633.587	1018.93	1271.94	1925.65	2055.78	2216.84	2247.16	3125.18	3269.69	3474.72	3636.87	NaN	NaN	NaN	NaN	NaN	NaN	NaN	NaN	NaN	NaN	NaN	NaN	NaN	NaN	NaN	NaN	NaN	NaN	NaN	NaN	NaN	NaN	NaN	NaN	NaN	NaN	NaN	NaN	NaN	NaN	NaN
		-2891.35	-2855.32	-2822.76	-2786.49	-2766.71	-2177.54	-1862.33	-1519.17	-1459.83	-1448.41	-1384.46	-1341.3	-1316.83	-1208.27	-1122.46	-887.189	-746.281	-660.497	-565.093	-400.497	-318.28	-306.904	-273.496	-194.337	-186.174	-166.096	-158.741	-145.681	13.935	53.667	110.401	408.634	412.38	1003.43	1034.42	1041.97	1178.16	1553.02	1718.11	1935.75	1990.79	2010.78	2067.08	NaN	NaN	NaN	NaN	NaN
		-390.992	-198.944	249.003	320.03	486.236	506.35	569.713	839.488	900.563	932.217	965.94	1022.74	1128.78	1320.05	1427.73	1556.87	1690.47	1722.08	1750.18	1818.06	1913.06	1970.65	2223.03	2401.05	2451.3	2479.2	2597.35	2638.87	2669.85	2699.19	2702.97	2809.65	2847.82	2934.72	2963.99	3103.76	3218.4	3260.16	3284.21	3290.3	NaN	NaN	NaN	NaN	NaN	NaN	NaN	NaN
	obj 3	-2394.52	-2119.18	-1673.69	-1643.93	-1516.8	-1441.05	-1405.05	-1345.59	-1334.95	-1233.83	-1221.41	-1214.18	-1137.88	-875.599	-748.311	-493.188	561.101	980.042	1617.64	2026.98	NaN	NaN	NaN	NaN	NaN	NaN	NaN	NaN	NaN	NaN	NaN	NaN	NaN	NaN	NaN	NaN	NaN	NaN	NaN	NaN	NaN	NaN	NaN	NaN	NaN	NaN	NaN	NaN
		-1850.01	-1097.39	-654.198	-612.653	-597.171	-533.146	-478.612	-331.039	-132.812	-69.446	552.245	762.357	1117.75	1641.69	1694.02	1772.04	NaN	NaN	NaN	NaN	NaN	NaN	NaN	NaN	NaN	NaN	NaN	NaN	NaN	NaN	NaN	NaN	NaN	NaN	NaN	NaN	NaN	NaN	NaN	NaN	NaN	NaN	NaN	NaN	NaN	NaN	NaN	NaN
		-334.687	851.676	1040.27	1266.25	1278.84	1343.6	1364.02	1455.15	1537.58	1569.19	2916.64	2956.77	3229.02	3283.64	NaN	NaN	NaN	NaN	NaN	NaN	NaN	NaN	NaN	NaN	NaN	NaN	NaN	NaN	NaN	NaN	NaN	NaN	NaN	NaN	NaN	NaN	NaN	NaN	NaN	NaN	NaN	NaN	NaN	NaN	NaN	NaN	NaN	NaN
		-2284.5	-1895.66	-1891.63	-1465.1	-1433.8	-1309	-1213.8	-1133.87	-1027.2	-998.999	-896.201	-861.29	-804.312	-732.607	-698.842	-682.658	-482.608	-455.336	-405.198	-369.935	-359.98	-154.041	-7.73	103.867	106.012	213.283	239.615	303.135	358.485	451.532	476.865	543.198	692.698	865.188	936.138	947.358	977.608	992.554	1038.85	1065.03	1133.85	1169.27	1241.61	1304.25	1338.68	1484.97	1540.11	1552.13
		-2731.08	-2430.52	-2325.08	-2308.23	-2295.36	-1503.5	-1443.66	-1263.45	-1241.32	-1145.18	-916.493	-862.499	-831.649	-687.907	-671.116	-618.402	-609.808	-547.958	-511.838	-382.853	-223.477	54.37	729.127	1050.38	1081.74	1112.69	1398.23	NaN	NaN	NaN	NaN	NaN	NaN	NaN	NaN	NaN	NaN	NaN	NaN	NaN	NaN	NaN	NaN	NaN	NaN	NaN	NaN	NaN
		-268.752	-113.098	518.922	657.224	821.539	981.176	1003.65	1166.28	1173.37	1314.65	1327.72	1417.64	1455.47	1671.32	1742.6	1899.5	2012.74	2146.19	2614.21	2626.11	3094.45	3230.41	3252.52	NaN	NaN	NaN	NaN	NaN	NaN	NaN	NaN	NaN	NaN	NaN	NaN	NaN	NaN	NaN	NaN	NaN	NaN	NaN	NaN	NaN	NaN	NaN	NaN	NaN
		-2140.39	-2027.83	-1578.3	-1562.3	-710.842	39.132	314.828	992.58	1215.98	1467.37	1503.1	2000.38	2405.32	2788.64	3009.6	NaN	NaN	NaN	NaN	NaN	NaN	NaN	NaN	NaN	NaN	NaN	NaN	NaN	NaN	NaN	NaN	NaN	NaN	NaN	NaN	NaN	NaN	NaN	NaN	NaN	NaN	NaN	NaN	NaN	NaN	NaN	NaN	NaN
		-1723.15	-761.623	-673.845	-604.377	-579.295	-449.935	-401.24	-227.069	-7.041	-0.201	21.603	787.958	894.694	1165.11	1329.24	1468.86	1622.04	1737.84	1905.34	2091.75	2290.72	2599.4	2660	2834.79	2970.7	3148.06	NaN	NaN	NaN	NaN	NaN	NaN	NaN	NaN	NaN	NaN	NaN	NaN	NaN	NaN	NaN	NaN	NaN	NaN	NaN	NaN	NaN	NaN
		-1896.34	-1738.75	-1463.82	-1376.23	-696.283	-662.142	-586.598	-540.339	-500.061	90.241	250.637	544.723	582.148	935.1	1084.45	1689.07	NaN	NaN	NaN	NaN	NaN	NaN	NaN	NaN	NaN	NaN	NaN	NaN	NaN	NaN	NaN	NaN	NaN	NaN	NaN	NaN	NaN	NaN	NaN	NaN	NaN	NaN	NaN	NaN	NaN	NaN	NaN	NaN
		-1625.12	-1210.61	-797.825	-720.049	-679.299	-575.399	-565.451	-540.662	-488.877	-245.469	428.041	567.995	654.369	861.254	1373.11	1411.49	1601.61	1640.45	1834.7	2108.65	2172.22	2184.3	2191.57	2669.21	2897.73	3081.96	NaN	NaN	NaN	NaN	NaN	NaN	NaN	NaN	NaN	NaN	NaN	NaN	NaN	NaN	NaN	NaN	NaN	NaN	NaN	NaN	NaN	NaN
		-2432.58	-2400.59	-2393.66	-2387.74	-2373.12	-2268.8	-2059.05	-1970.32	-1914.27	-1699.57	-1553.88	-1527.95	-1490.85	-1485	-1429	-1358.09	-1296.96	-1279.47	-1270.2	-1136.28	-1117.76	-921.553	-805.826	-674.803	-648.074	-598.884	-585.056	-559.72	-420.78	-304.707	-270.908	-51.502	-41.664	-15.278	22.472	40.104	466.386	1862.63	NaN	NaN	NaN	NaN	NaN	NaN	NaN	NaN	NaN	NaN
		-778.262	-718.723	-434.485	1104.22	1128.97	1219.86	1241.7	1363.39	1382.05	1439.02	1531.98	1718.22	1842.45	2126.63	2198.02	2554.98	2806.39	2977.96	3153.22	NaN	NaN	NaN	NaN	NaN	NaN	NaN	NaN	NaN	NaN	NaN	NaN	NaN	NaN	NaN	NaN	NaN	NaN	NaN	NaN	NaN	NaN	NaN	NaN	NaN	NaN	NaN	NaN	NaN
Bad	obj 1	-695.285	-686.701	-161.858	431.658	712.491	786.086	873.521	1082.11	1098.81	1119.11	1196.17	1223.92	1226.04	1256.35	1259.98	1288.81	1317.99	1374.71	1467.57	1515.33	1596.33	1625.99	1650.49	1674.03	2105.17	2180.96	2493.57	2520.14	2954.68	3212.87	3496.61	NaN	NaN	NaN	NaN	NaN	NaN	NaN	NaN	NaN	NaN	NaN	NaN	NaN	NaN	NaN	NaN	NaN
		-1963.13	-1872.69	-1264.38	-998.154	-149.651	23.786	243.059	252.61	520.359	750.341	1000.62	1054.23	1098.03	1116.25	1327.6	1468.24	1509.64	1697.14	1747.52	2142.35	3063.21	NaN	NaN	NaN	NaN	NaN	NaN	NaN	NaN	NaN	NaN	NaN	NaN	NaN	NaN	NaN	NaN	NaN	NaN	NaN	NaN	NaN	NaN	NaN	NaN	NaN	NaN	NaN
		-1203.81	-1162.38	-794.728	-674.523	-670.53	-632.912	-514.415	-471.402	-294.093	80.162	438.313	599.611	991.301	1011.89	1127.45	1243.9	1253.98	1363.18	1414.22	1638.12	1735.42	1936.66	1952.36	2009.31	2179.16	2214.75	2369.77	2500.73	2550.53	2622.88	NaN	NaN	NaN	NaN	NaN	NaN	NaN	NaN	NaN	NaN	NaN	NaN	NaN	NaN	NaN	NaN	NaN	NaN
		-1851.83	-1677.8	-1233.38	-657.533	-630.353	-558.575	-512.987	-444.278	-318.375	13.728	54.205	588.33	1075.12	1150.59	1164.38	1185.36	1563.01	1598.88	1648.59	2426.65	2512.38	NaN	NaN	NaN	NaN	NaN	NaN	NaN	NaN	NaN	NaN	NaN	NaN	NaN	NaN	NaN	NaN	NaN	NaN	NaN	NaN	NaN	NaN	NaN	NaN	NaN	NaN	NaN
		-291.382	-239.136	342.732	870.448	878.2	1238.98	1795.18	1811.18	1831.05	1871.44	1974.69	2036.06	2040.19	2230.48	2547.78	2900.95	3074.34	3378.81	3394.13	NaN	NaN	NaN	NaN	NaN	NaN	NaN	NaN	NaN	NaN	NaN	NaN	NaN	NaN	NaN	NaN	NaN	NaN	NaN	NaN	NaN	NaN	NaN	NaN	NaN	NaN	NaN	NaN	NaN
		-847.455	998.376	1042.86	1198.15	1306.42	1330.3	1362.78	1541.72	1830.73	2098.95	2141.18	2361.1	2442.73	2525.15	2610.82	2704.89	2917.25	2957.69	3052.5	3418.34	NaN	NaN	NaN	NaN	NaN	NaN	NaN	NaN	NaN	NaN	NaN	NaN	NaN	NaN	NaN	NaN	NaN	NaN	NaN	NaN	NaN	NaN	NaN	NaN	NaN	NaN	NaN	NaN
		-2973.41	-2860.85	-2411.31	-2395.32	-1543.86	-793.885	-518.189	159.563	382.961	634.357	670.081	1167.37	1572.31	1955.62	2176.59	NaN	NaN	NaN	NaN	NaN	NaN	NaN	NaN	NaN	NaN	NaN	NaN	NaN	NaN	NaN	NaN	NaN	NaN	NaN	NaN	NaN	NaN	NaN	NaN	NaN	NaN	NaN	NaN	NaN	NaN	NaN	NaN	NaN
		-2556.15	-1594.62	-1506.84	-1437.37	-1412.29	-1282.93	-1234.24	-1060.07	-840.037	-833.197	-811.393	-45.038	61.698	332.117	496.247	635.868	789.045	904.847	1072.34	1258.75	1457.72	1766.41	1827	2001.79	2137.7	2315.06	NaN	NaN	NaN	NaN	NaN	NaN	NaN	NaN	NaN	NaN	NaN	NaN	NaN	NaN	NaN	NaN	NaN	NaN	NaN	NaN	NaN	NaN
		-1777.77	-728.343	-685.828	-630.848	-618.042	-606.83	-551.117	-545.938	-506.959	-479.216	-378.451	-256.835	-247.949	-194.557	-111.727	70.255	85.09	115.204	463.31	802.222	845.919	1042.61	1325.58	1440.64	1773.72	1887.17	NaN	NaN	NaN	NaN	NaN	NaN	NaN	NaN	NaN	NaN	NaN	NaN	NaN	NaN	NaN	NaN	NaN	NaN	NaN	NaN	NaN	NaN
		-1187.45	-1132.9	372.11	742.955	1094.93	1565.1	1787.36	2035.76	2187.42	2522.23	2609.42	2834.03	NaN	NaN	NaN	NaN	NaN	NaN	NaN	NaN	NaN	NaN	NaN	NaN	NaN	NaN	NaN	NaN	NaN	NaN	NaN	NaN	NaN	NaN	NaN	NaN	NaN	NaN	NaN	NaN	NaN	NaN	NaN	NaN	NaN	NaN	NaN	NaN
		-1746.9	-1596.03	-1458.96	-691.751	-661.318	-621.345	368.922	1357.05	1505.13	2252.66	2615.5	2702.53	2994.64	3163.4	3172.34	NaN	NaN	NaN	NaN	NaN	NaN	NaN	NaN	NaN	NaN	NaN	NaN	NaN	NaN	NaN	NaN	NaN	NaN	NaN	NaN	NaN	NaN	NaN	NaN	NaN	NaN	NaN	NaN	NaN	NaN	NaN	NaN	NaN
		-881.576	-614.842	-13.461	476.258	647.886	716.981	1132.55	1175.6	1326.93	1664.62	1690.03	1742.66	1838.69	2280.18	2645.25	NaN	NaN	NaN	NaN	NaN	NaN	NaN	NaN	NaN	NaN	NaN	NaN	NaN	NaN	NaN	NaN	NaN	NaN	NaN	NaN	NaN	NaN	NaN	NaN	NaN	NaN	NaN	NaN	NaN	NaN	NaN	NaN	NaN
	obj 2	-1628.28	-1619.7	-1094.85	-501.336	-220.503	-146.908	-59.473	149.112	165.82	186.111	263.18	290.928	293.044	323.356	326.981	355.82	385	441.721	534.578	582.334	663.335	693	717.493	741.035	1172.18	1247.97	1560.57	1587.14	2021.68	2279.88
		-2795.9	-2784.57	-2640.12	-2614.69	-2475.63	-2345.66	-2057.3	-1993.5	-801.711	-674.482	-616.573	-569.482	-563.864	-493.066	-349.67	-331.263	-258.27	-121.866	-94.164	50.309	126.388	135.681	330.336	627.557	842.631	1135.85	1319.4	1704.33	1739.01	1933.15
		-1167.7	18.659	207.257	433.233	445.818	510.58	531.002	622.132	704.565	736.173	2083.63	2123.75	2396	2450.63	NaN	NaN	NaN	NaN	NaN	NaN	NaN	NaN	NaN	NaN	NaN	NaN	NaN	NaN	NaN	NaN
		-1212.91	-1174.55	-1020.79	-983.472	-927.363	-630.314	-436.553	-385.659	210.224	299.289	572.656	711.135	1540.05	1671.29	NaN	NaN	NaN	NaN	NaN	NaN	NaN	NaN	NaN	NaN	NaN	NaN	NaN	NaN	NaN	NaN
		-1082.62	-943.567	-892.977	-825.638	-390.883	-328.704	-183.678	306.114	425.242	438.784	634.42	667.846	1236.56	1897.84	1912.61	1926.77	2432.9	2499.15	2770.69	2827.48	2880.12	3017.83	NaN	NaN	NaN	NaN	NaN	NaN	NaN	NaN
		-474.626	-462.889	354.733	763.489	971.666	1007.93	1015.66	1025	1092.25	1172.98	1269.19	1724.04	1838.83	1871.21	2097.88	2333.65	2617.95	2648.64	2768.36	2826.55	2866.69	2873.13	3863.63	4035.04	4122.48	NaN	NaN	NaN	NaN	NaN
		564.246	719.9	1351.92	1490.22	1654.54	1814.17	1836.65	1999.27	2006.37	2147.64	2160.72	2250.63	2288.46	2504.32	2575.6	2732.5	2845.74	2979.19	3447.2	3459.11	3927.44	4063.41	4085.52	NaN	NaN	NaN	NaN	NaN	NaN	NaN
		-699.534	-338.914	-179.339	95.029	317.632	387.484	497.635	501.801	785.181	816.382	870.055	921.354	969.623	1057.12	1149	1263.35	1356.02	1412.2	1531.07	2060.59	2385.23	2955.58	NaN	NaN	NaN	NaN	NaN	NaN	NaN	NaN
		-1995.96	-1978.81	-1841.05	-1798.66	-1724.09	-949.628	-925.706	-473.662	-171.578	86.291	525.876	572.534	611.956	621.442	681.161	812.631	975.173	1725	2040.78	2054.3	NaN	NaN	NaN	NaN	NaN	NaN	NaN	NaN	NaN	NaN
		-2825.88	-2513.77	-2505.78	-2391.47	-2282.57	-1701.34	-1033.4	-648.054	-395.049	258.661	388.79	549.853	580.173	1458.19	1602.7	1807.74	1969.89	NaN	NaN	NaN	NaN	NaN	NaN	NaN	NaN	NaN	NaN	NaN	NaN	NaN
		-912.934	-762.065	-624.992	142.218	172.651	212.624	1202.89	2191.02	2339.1	3086.63	3449.47	3536.5	3828.61	3997.37	4006.31	NaN	NaN	NaN	NaN	NaN	NaN	NaN	NaN	NaN	NaN	NaN	NaN	NaN	NaN	NaN
		-1935.89	-1805.32	-1586	-1517	-1487.95	-1315.16	-1204.03	-814.904	-710.6	-648.382	-633.435	-608.534	-567.583	-539.213	-470.088	-414.575	-164.81	-140.386	94.441	540.772	541.455	716.894	741.701	868.651	925.491	978.412	1002.13	1273.21	1410.5	1436.16
	obj 3	-1461.52	-1186.19	-740.698	-710.938	-583.803	-508.059	-472.059	-412.601	-401.959	-300.838	-288.414	-281.186	-204.887	57.394	184.682	439.805	1494.09	1913.04	2550.63	2959.97	NaN	NaN	NaN	NaN	NaN	NaN	NaN	NaN	NaN	NaN
		-1793.51	-1668.58	-678.387	-625.659	-591.173	-556.657	-544.089	-532.767	-529.834	-458.037	-445.584	-430.987	-379.634	-308.356	-249.701	-75.729	-26.34	77.291	690.111	708.818	966.176	988.131	1026	1135.9	1252.13	1737.06	2552.59	2587.8	3209.35	NaN
		-2001.69	-815.328	-626.73	-400.754	-388.169	-323.407	-302.985	-211.855	-129.422	-97.814	1249.64	1289.76	1562.02	1616.64	NaN	NaN	NaN	NaN	NaN	NaN	NaN	NaN	NaN	NaN	NaN	NaN	NaN	NaN	NaN	NaN
		-1451.52	-1062.68	-1058.65	-632.114	-600.818	-476.014	-380.814	-300.888	-194.217	-166.016	-63.218	-28.307	28.671	100.376	134.141	150.325	350.375	377.647	427.785	463.048	473.003	678.942	825.253	936.85	938.995	1046.27	1072.6	1136.12	1191.47	1284.51
		-1693.86	-1395.22	-667.217	-195.091	-5.45	661.803	971.761	1021.81	2356.42	NaN	NaN	NaN	NaN	NaN	NaN	NaN	NaN	NaN	NaN	NaN	NaN	NaN	NaN	NaN	NaN	NaN	NaN	NaN	NaN	NaN
		-473.44	248.489	947.152	1002.49	1045.46	1197.09	1399.51	1436.12	1616.08	1701.77	1798.66	1875.63	1933.33	2265.6	2411.6	2962.79	2969.16	NaN	NaN	NaN	NaN	NaN	NaN	NaN	NaN	NaN	NaN	NaN	NaN	NaN
		-1306.4	-1193.84	-744.302	-728.307	123.152	873.126	1148.82	1826.57	2049.97	2301.37	2337.09	2834.38	3239.32	3622.63	3843.6	NaN	NaN	NaN	NaN	NaN	NaN	NaN	NaN	NaN	NaN	NaN	NaN	NaN	NaN	NaN
		-2037.94	-1383.35	-980.757	-656.62	-439.105	282.831	1719.59	2414.22	2676.98	2705.61	2735.18	NaN	NaN	NaN	NaN	NaN	NaN	NaN	NaN	NaN	NaN	NaN	NaN	NaN	NaN	NaN	NaN	NaN	NaN	NaN
		-1992.9	-1680.78	-1672.8	-1558.49	-1449.58	-868.357	-200.415	184.93	437.935	1091.64	1221.77	1382.84	1413.16	2291.18	2435.69	2640.72	2802.87	NaN	NaN	NaN	NaN	NaN	NaN	NaN	NaN	NaN	NaN	NaN	NaN	NaN
		-2458.12	-2043.61	-1630.83	-1553.05	-1512.3	-1408.4	-1398.45	-1373.67	-1321.88	-1078.47	-404.962	-265.008	-178.634	28.251	540.106	578.484	768.611	807.443	1001.7	1275.64	1339.21	1351.3	1358.57	1836.21	2064.72	2248.95	NaN	NaN	NaN	NaN
		-1223.98	-1031.93	-583.98	-512.953	-346.747	-326.633	-263.27	6.505	67.58	99.234	132.957	189.76	295.794	487.062	594.744	723.885	857.484	889.097	917.196	985.073	1080.07	1137.67	1390.04	1568.07	1618.31	1646.22	1764.37	1805.89	1836.86	1866.21
		-1627.89	-1619.49	-1585.92	-1506.92	-1101.65	-553.576	-552.325	86.036	176.348	883.707	912.185	967.143	1839.31	1894.78	1992.02	2009.7	2114.08	2239.89	2384.32	NaN	NaN	NaN	NaN	NaN	NaN	NaN	NaN	NaN	NaN	NaN
[truncated: 14 more columns]

## Sheet: Figure 4d
Figure 4d
PSTH	Good	1.27215	1.39905	1.52291	1.64236	1.75658	1.86537	1.96902	2.06831	2.16421	2.25771	2.34955	2.43997	2.52849	2.61383	2.69383	2.76557	2.82552	2.86986	2.89476	2.89676	2.87311	2.82209	2.74317	2.63719	2.50632	2.35399	2.18471	2.00381	1.81719	1.63101	1.45144	1.28446	1.13572	1.01038	0.913139	0.848157	0.819106	0.829144	0.880878	0.976293	1.11661	1.30209	1.53185	1.80361	2.11346	2.45579	2.82317	3.2065
	Neutral	6.16797	6.32972	6.45786	6.55171	6.61211	6.64113	6.64166	6.61707	6.57082	6.50623	6.42639	6.33415	6.23225	6.12353	6.01122	5.89914	5.79188	5.69488	5.61433	5.55691	5.52947	5.53852	5.58971	5.68727	5.83355	6.02867	6.2703	6.55371	6.87193	7.21619	7.57646	7.94212	8.30273	8.64862	8.97156	9.2652	9.52527	9.74965	9.9382	10.0924	10.215	10.3091	10.3782	10.4254	10.4528	10.4621	10.4539	10.428
	Bad	6.62222	6.7716	6.8863	6.96408	7.00455	7.00926	6.9817	6.92701	6.85164	6.76281	6.66793	6.57405	6.48727	6.41242	6.35274	6.30982	6.28373	6.27322	6.2761	6.28959	6.31071	6.33658	6.36462	6.3926	6.41868	6.44119	6.45852	6.46896	6.47051	6.46089	6.43761	6.39811	6.34005	6.26164	6.16195	6.04123	5.90108	5.7445	5.57579	5.40029	5.22397	5.05296	4.89298	4.74885	4.62405	4.52046	4.43818	4.37557
[truncated: 953 more columns]

## Sheet: Figure 4f
Figure 4f
	ROC of Object-responsive neurons
	0.528935
	0.461927
	0.423055
	0.530556
	0.636533
	0.488333
	0.360082
	0.551693
	0.468858
	0.607952
	0.47406
	0.508681
	0.67976
	0.545332
	0.525321
	0.751417
	0.56358
	0.53488
	0.5779
	0.46566
	0.58547
	0.55442
	0.59312
	0.56606
	0.50034
	0.4884
	0.48512
	0.59274
	0.53407
	0.50431

## Sheet: Figure 4g
Figure 4g
PSTH	Good	3.92881	3.93501	3.94227	3.9509	3.96119	3.9733	3.98738	4.00331	4.02103	4.04022	4.06063	4.08186	4.10354	4.12532	4.14691	4.16807	4.18859	4.20831	4.2272	4.24518	4.26219	4.27831	4.29347	4.30774	4.32118	4.33383	4.34583	4.35735	4.36846	4.37936	4.39024	4.40118	4.41225	4.4235	4.43481	4.44611	4.45722	4.46805	4.4784	4.48826	4.49759	4.50662	4.51553	4.52479	4.53484	4.54625	4.55953	4.57517
	Bad & Neutral	4.07018	4.07234	4.07834	4.08758	4.09916	4.11212	4.12536	4.13784	4.14853	4.15647	4.16088	4.16123	4.15718	4.14859	4.13567	4.11885	4.09865	4.07597	4.0517	4.02684	4.00246	3.97953	3.95899	3.94175	3.92843	3.91963	3.9157	3.91693	3.92338	3.93497	3.95145	3.97256	3.9978	4.02654	4.05811	4.0917	4.12637	4.16116	4.19508	4.22717	4.25642	4.28212	4.30353	4.32026	4.3321	4.339	4.34131	4.33943
	Value Discrimination	-0.14137	-0.137329	-0.136077	-0.136678	-0.137976	-0.138817	-0.137983	-0.134529	-0.127504	-0.116242	-0.100251	-0.0793691	-0.0536381	-0.023277	0.0112415	0.0492159	0.0899351	0.132337	0.175503	0.218345	0.259726	0.298772	0.334483	0.365998	0.39275	0.414198	0.43013	0.440417	0.445082	0.444391	0.438782	0.428618	0.414446	0.396956	0.376697	0.35441	0.330857	0.306891	0.283321	0.261092	0.241167	0.2245	0.212003	0.204534	0.202732	0.207245	0.21822	0.235744
[truncated: 953 more columns]

[truncated: 14 more sheets: Figure 4h, Figure 5b, Figure 5c, Figure 6b, Figure 6c, Figure S1b, Figure S2c, Figure S3a, Figure S3b, Figure S5c, Figure S6c, Figure S6e-f, Figure S7a-b, Figure S7c-e]
